# Supplementary material for: MAFF alleviates hepatic ischemia–reperfusion injury by regulating the CLCF1/STAT3 signaling pathway
Source: Cell Mol Biol Lett. 2025 Apr 1;30:39. doi: 10.1186/s11658-025-00721-x (PMC11963299; doi:10.1186/s11658-025-00721-x)
Supplement: Supplementary file 6 — Additional File 6. [file 11658_2025_721_MOESM6_ESM.xlsx]

## Sheet: Sheet1
Gene sequence information
Gene name	Group	Sequences(5’-3’)
BACH1	shBACH1	CCGGGCGTACACAATATCGAGGAATCTCGAGATTCCTCGATATTGTGTACGCTTTTTT
CLCF1	shCLCF1	CCGGGGGATGTTAGCTTGCCTATGCCTCGAGGCATAGGCAAGCTAACATCCCTTTTTT
MAFF	shMAFF	CCGGCGTGAAGCGCGTGTGCCAGAACTCGAGTTCTGGCACACGCGCTTCACGTTTTTT
