# Supplementary material for: MAFF alleviates hepatic ischemia–reperfusion injury by regulating the CLCF1/STAT3 signaling pathway
Source: Cell Mol Biol Lett. 2025 Apr 1;30:39. doi: 10.1186/s11658-025-00721-x (PMC11963299; doi:10.1186/s11658-025-00721-x)
Supplement: Supplementary file 7 — Additional File 7. [file 11658_2025_721_MOESM7_ESM.xlsx]

## Sheet: Sheet1
Genes	Sequence (Sense prime)	Sequence (Anti-sense prime)
MAFF	5’CCAGAAGGCAGAGGGTTGTAGTGA3’	5’AGGAGCCGGGCAATATTTTTTA3’
CLCF1	5’GCCAGCTCTTAATCGCACAG3’	5’GAAGTCAGGCTCGTTGAAAGG3’
β-actin	5’CTAAGGCCAACCGTGAAAAGAT3’	5’ACCAGAGGCATACAGGGACAAC3’
IL1	5’CCGTGGACCTTCCAGGATGA3’	5’GGGAACGTCACACACCAGCA3’
IL6	5’TAGTCCTTCCTACCCCAATTTCC3’	5’TTGGTCCTTAGCCACTCCTTC3’
TNF-α	5’CATCTTCTCAAAATTCGAGTGACAA3’	5’TGGGAGTAGACAAGGTACAACCC3’
CCL2	5’TACAAGAGGATCACCAGCAGC3’	5’ACCTTAGGGCAGATGCAGTT3’
CXCL10	5’ATGACGGGCCAGTGAGAATG3’	5’ATGATCTCAACACGTGGGCA3’
