# Supplementary material for: MAFF alleviates hepatic ischemia–reperfusion injury by regulating the CLCF1/STAT3 signaling pathway
Source: Cell Mol Biol Lett. 2025 Apr 1;30:39. doi: 10.1186/s11658-025-00721-x (PMC11963299; doi:10.1186/s11658-025-00721-x)
Supplement: Supplementary file 9 — Additional File 9. [file 11658_2025_721_MOESM9_ESM.xlsx]

## Sheet: Sheet1
Gene ID	Gene Symbol	Type	Sham Average Read Count	IR Average Read Count	log2 (IR / Sham)	Pvalue(IR / Sham)	Qvalue (IR / Sham)
20672	Sox18	mRNA	68.9	0.7	-6.61335	8.83613e-09	3.17846e-07
15077	H3c14	mRNA	12.86	0.19	-6.06611	0.0042232	0.0251808
108168034	Gm46382	mRNA	11.64	0.19	-5.92354	2.94546e-05	0.000396096
115488764	LOC115488764	mRNA	8.76	0.19	-5.52285	0.000269328	0.00257148
94215	Ugt2a1	mRNA	32.25	0.71	-5.50952	1.1725e-06	2.4115e-05
72668	Skida1	mRNA	14.87	0.38	-5.29002	0.000190506	0.00192844
14613	Gja5	mRNA	7.41	0.19	-5.281	0.000824704	0.0066014
100039939	Gm2506	mRNA	37.3	1.05	-5.15049	1.10511e-06	2.30268e-05
69528	1700030J22Rik	mRNA	13	0.38	-5.10225	0.000260107	0.00249808
102640165	Gm36298	mRNA	5.71	0.19	-4.91848	0.00378728	0.0229574
407789	BC048644	mRNA	37.93	1.4	-4.75498	2.58286e-07	6.54398e-06
69159	Rhebl1	mRNA	9.9	0.38	-4.7111	0.000891009	0.00704824
22643	Zfp101	mRNA	100.41	3.88	-4.69436	4.8093e-18	7.1251e-16
16490	Kcna2	mRNA	108.21	4.23	-4.67729	1.92544e-19	3.5063e-17
21331	T2	mRNA	4.78	0.19	-4.67182	0.00606378	0.0336364
14262	Fmo3	mRNA	1941.22	76.54	-4.66467	0.00298451	0.0190421
433700	Spag8	mRNA	9.34	0.38	-4.62517	0.00120156	0.0090386
71176	Fbxo24	mRNA	4.55	0.19	-4.59852	0.00801957	0.0418127
216021	Stox1	mRNA	4.49	0.19	-4.58301	0.00956102	0.0480442
102634333	1110002E22Rik	mRNA	8.79	0.38	-4.53386	0.00274295	0.0177864
434778	Ccdc160	mRNA	8.7	0.38	-4.52101	0.00174218	0.0123457
114602	Zmynd10	mRNA	6.71	0.38	-4.15166	0.0067239	0.036467
16517	Kcnj16	mRNA	84.62	4.93	-4.10197	5.45872e-15	5.27234e-13
101056144	LOC101056144	mRNA	34.98	2.08	-4.07464	2.95049e-05	0.000396468
16528	Kcnk4	mRNA	6.22	0.38	-4.03842	0.00793908	0.0415418
22412	Wnt9b	mRNA	20.85	1.41	-3.8876	8.94347e-05	0.00101658
11554	Adrb1	mRNA	20.15	1.41	-3.83291	1.93887e-05	0.000275348
434130	Ccdc8	mRNA	14.25	1.05	-3.76076	0.000651733	0.0054307
241989	Pabpc4l	mRNA	9.37	0.71	-3.72319	0.00527319	0.0301064
71687	Tmem25	mRNA	1077.19	81.69	-3.7209	9.18332e-22	2.11241e-19
100502950	Gm3336	mRNA	18.41	1.41	-3.70667	5.10403e-05	0.000627928
56191	Tro	mRNA	27.15	2.1	-3.69053	2.32908e-05	0.000322384
74488	Lrrc15	mRNA	17.66	1.39	-3.66971	0.000895798	0.00708292
11552	Adra2b	mRNA	34.84	2.82	-3.62819	1.01452e-06	2.14201e-05
237858	Trarg1	mRNA	8.5	0.7	-3.60476	0.00840774	0.0434607
385674	Zfp174	mRNA	73.04	6.04	-3.59612	1.11751e-11	6.93917e-10
241303	Fam78a	mRNA	25.07	2.11	-3.57274	1.73164e-05	0.000250928
214922	Slc39a2	mRNA	36.21	3.16	-3.51833	1.09897e-06	2.29262e-05
54678	Zfp108	mRNA	39.35	3.54	-3.47371	1.38433e-08	4.76396e-07
14468	Gbp2b	mRNA	61.54	5.61	-3.45658	1.19151e-09	5.15593e-08
268709	Fam107a	mRNA	312.21	28.91	-3.43302	1.79525e-05	0.000258309
53412	Ppp1r3c	mRNA	1539.85	144.76	-3.4111	0.00702504	0.0377766
14373	G0s2	mRNA	1427.16	135.39	-3.39799	2.12512e-14	1.91502e-12
100040048	Ccl27b	mRNA	39.82	3.94	-3.33911	7.55318e-06	0.000121031
21390	Tbxa2r	mRNA	10.55	1.05	-3.32692	0.00268866	0.0175189
71769	Bbs10	mRNA	126.29	12.77	-3.30605	2.15944e-16	2.51676e-14
102637087	Gm33989	mRNA	911.15	95.22	-3.25838	1.10619e-18	1.87597e-16
225471	Ticam2	mRNA	10.04	1.06	-3.24133	0.00287845	0.0184936
23912	Rhof	mRNA	792.54	88.34	-3.16543	5.4635e-20	1.03818e-17
54561	Nap1l3	mRNA	18.73	2.12	-3.1417	0.000162313	0.00169104
57811	Rgr	mRNA	15.38	1.76	-3.12652	0.00039838	0.00360294
170758	Rac3	mRNA	18.53	2.12	-3.12643	0.000196778	0.00197591
239081	Tlr11	mRNA	9.13	1.05	-3.11538	0.00907994	0.0461709
15413	Hoxb5	mRNA	12.02	1.41	-3.09018	0.00203614	0.0139976
319530	Zfp750	mRNA	172.42	20.81	-3.05086	1.57393e-06	3.09858e-05
60322	Chst7	mRNA	8.77	1.06	-3.04942	0.00794526	0.0415492
223648	Ccdc166	mRNA	23.29	2.82	-3.04334	3.82822e-05	0.000495741
625716	Gm6614	mRNA	14.42	1.78	-3.02232	0.00472589	0.0274936
72630	Hspa12b	mRNA	19.78	2.47	-3.00083	0.000141223	0.00150713
67538	Zswim3	mRNA	28.17	3.54	-2.99103	1.64197e-05	0.000240008
170742	Sertad3	mRNA	61.75	7.83	-2.97929	9.56835e-08	2.75575e-06
270160	Rab39	mRNA	19.47	2.48	-2.97245	0.000196542	0.00197468
100504491	Dcdc2b	mRNA	38.5	4.96	-2.95656	3.44562e-06	6.1284e-05
333193	Proser3	mRNA	58.81	7.71	-2.93133	8.31386e-08	2.43864e-06
108168358	Gm46608	mRNA	10.71	1.41	-2.92152	0.00594386	0.0331211
19339	Rab3a	mRNA	61.1	8.07	-2.92048	3.13577e-08	1.00218e-06
108168740	Gm46731	mRNA	15.75	2.11	-2.90044	0.00134261	0.00992254
27405	Abcg3	mRNA	64.72	8.68	-2.89765	2.98916e-05	0.000401048
53601	Pcdh12	mRNA	67.4	9.07	-2.89335	5.65765e-07	1.28953e-05
442801	Arhgef15	mRNA	141.49	19.19	-2.88207	1.71571e-09	7.19282e-08
78779	Spata2l	mRNA	387.41	52.58	-2.88117	1.11935e-11	6.93917e-10
15485	Hsd17b1	mRNA	10.31	1.41	-2.86792	0.00790167	0.0413832
232174	Cyp26b1	mRNA	428.83	59.19	-2.85698	0.00147274	0.0107054
641376	Tomm40l	mRNA	3734.04	519.07	-2.84674	8.13969e-10	3.63934e-08
544922	Zkscan4	mRNA	12.61	1.77	-2.83531	0.00203296	0.0139867
74361	4931429L15Rik	mRNA	47.59	6.69	-2.83061	3.63136e-05	0.000473756
17001	Ltc4s	mRNA	14.42	2.08	-2.79469	0.00960268	0.0481428
102633740	Gm31493	mRNA	321.9	46.43	-2.79334	4.89689e-16	5.45271e-14
258216	Olfr1034	mRNA	53.95	7.79	-2.79111	6.35688e-09	2.37459e-07
18577	Pde4a	mRNA	72.63	10.55	-2.78363	1.21977e-08	4.23936e-07
217262	Abca9	mRNA	99.11	14.86	-2.73737	8.1358e-05	0.000935724
234878	Map3k21	mRNA	155.07	23.26	-2.73684	8.33156e-15	7.91589e-13
115489122	LOC115489122	mRNA	246.8	37.23	-2.7288	2.17844e-07	5.6513e-06
21408	Zfp354a	mRNA	148.97	22.71	-2.71343	5.10214e-08	1.55393e-06
50524	Sall2	mRNA	78.15	11.92	-2.71317	2.76685e-09	1.11452e-07
244853	Nxpe4	mRNA	25.26	3.89	-2.70078	0.00118665	0.00894567
16918	Mycl	mRNA	195.88	30.19	-2.69799	6.78844e-14	5.78905e-12
67230	Zfp329	mRNA	104.09	16.06	-2.69665	8.79196e-08	2.55742e-06
100039863	Gm13306	mRNA	28.83	4.48	-2.68458	0.00542	0.0308238
320700	A930033H14Rik	mRNA	147.9	23.09	-2.67944	1.33425e-07	3.68934e-06
14936	Gys1	mRNA	64.84	10.26	-2.65934	1.62053e-08	5.54405e-07
13857	Epor	mRNA	21.82	3.49	-2.64244	0.00312431	0.0197467
666704	Samd1	mRNA	203.27	32.59	-2.64067	1.54854e-12	1.07855e-10
384071	Slc25a34	mRNA	267.02	42.87	-2.63879	0.000490615	0.00426289
235386	Hykk	mRNA	1559.88	252.06	-2.62961	6.4646e-07	1.43967e-05
16513	Kcnj10	mRNA	19.59	3.17	-2.62774	0.00142049	0.0103991
29812	Ndrg3	mRNA	412.34	67.21	-2.61701	4.06526e-24	1.20456e-21
105244931	Gm40453	mRNA	115.29	19.02	-2.59933	0.00886989	0.0452872
236920	Stard8	mRNA	254.51	42.06	-2.59719	2.96651e-15	2.98049e-13
239546	Zfp647	mRNA	16.62	2.81	-2.56602	0.00165296	0.011814
115488130	LOC115488130	mRNA	121.09	20.53	-2.55995	9.5198e-15	8.99595e-13
20671	Sox17	mRNA	59.65	10.2	-2.54782	2.83491e-09	1.1315e-07
227671	Gbgt1	mRNA	12.34	2.11	-2.54584	0.00460412	0.0269375
115485636	LOC115485636	mRNA	14.29	2.46	-2.54024	0.00273134	0.0177243
14605	Tsc22d3	mRNA	2901.06	499.5	-2.53801	7.82276e-12	4.93709e-10
71599	Senp8	mRNA	46.41	8.11	-2.51685	1.95653e-07	5.17459e-06
15410	Hoxb3	mRNA	44.23	7.76	-2.51146	4.99585e-07	1.15679e-05
20324	Cavin2	mRNA	342.74	60.71	-2.49712	7.05521e-06	0.000114322
396184	Flrt1	mRNA	15.81	2.8	-2.49674	0.00211973	0.0144867
319430	C5ar2	mRNA	70.53	12.52	-2.49416	4.8919e-05	0.000608251
320961	A630026N12Rik	mRNA	95.72	17.07	-2.48752	1.41605e-06	2.84219e-05
241688	Dzank1	mRNA	25.65	4.57	-2.48698	0.000116037	0.00127422
75698	Shld2	mRNA	864.03	154.97	-2.47911	1.14027e-11	7.04391e-10
22317	Vamp1	mRNA	97.45	17.5	-2.47735	1.23218e-07	3.44656e-06
18628	Per3	mRNA	567.22	101.88	-2.47712	9.56529e-12	5.97215e-10
654812	Angptl7	mRNA	15.66	2.83	-2.47031	0.000969823	0.00756895
237758	Zfp454	mRNA	11.68	2.12	-2.46391	0.00611371	0.0338549
53945	Slc40a1	mRNA	3481.88	632.91	-2.45978	8.99048e-21	1.82758e-18
55985	Cxcl13	mRNA	181.55	33.02	-2.45906	6.78473e-06	0.000110616
15111	Hand2	mRNA	120.63	22.1	-2.44852	0.000174865	0.00179296
71085	Arhgap19	mRNA	133.73	24.54	-2.4461	1.86095e-07	4.93674e-06
67122	Nrarp	mRNA	32.34	5.96	-2.44045	9.62709e-05	0.00108232
55990	Fmo2	mRNA	2348.2	434.53	-2.43402	1.17759e-09	5.12104e-08
72555	Shisa9	mRNA	26.43	4.9	-2.43131	0.00140759	0.0103255
277154	Nynrin	mRNA	37.78	7.04	-2.42478	3.44596e-06	6.1284e-05
230766	Fam167b	mRNA	87.31	16.38	-2.41433	7.32936e-06	0.000118032
55994	Smad9	mRNA	424.43	79.66	-2.41354	9.2253e-12	5.80132e-10
230767	Iqcc	mRNA	87.45	16.61	-2.39641	7.53196e-10	3.41123e-08
26382	Fgd2	mRNA	91.03	17.36	-2.39048	0.0007791	0.0062911
13122	Cyp7a1	mRNA	2284.98	437.04	-2.38636	1.37544e-10	6.9697e-09
80288	Bcl9l	mRNA	1028.05	197.24	-2.38191	1.53976e-22	3.95854e-20
232414	Clec9a	mRNA	103.53	19.98	-2.37328	9.70849e-09	3.42185e-07
227157	Mpp4	mRNA	34.49	6.68	-2.36857	0.000110107	0.00121752
619301	Tmem253	mRNA	29.02	5.64	-2.36392	0.000200111	0.00200134
52592	Brms1l	mRNA	87.02	16.93	-2.36182	3.18012e-09	1.25214e-07
74463	Exoc3l2	mRNA	142.67	27.76	-2.36176	0.00478262	0.0277236
70261	Chp2	mRNA	35.79	6.97	-2.35954	0.00081796	0.00656245
22701	Zfp41	mRNA	25.07	4.9	-2.35472	0.000245097	0.00238176
69069	Tmem273	mRNA	18.11	3.54	-2.35383	0.00294456	0.0188501
545136	Fam186b	mRNA	52.41	10.29	-2.34905	6.66854e-06	0.000108851
16326	Inhbe	mRNA	637.73	125.71	-2.34288	5.14196e-07	1.18904e-05
22718	Zfp60	mRNA	162.58	32.07	-2.34204	0.00196842	0.0135854
242484	D630039A03Rik	mRNA	239.14	47.48	-2.3326	3.93093e-10	1.82282e-08
94226	S1pr5	mRNA	60.59	12.03	-2.33183	1.79615e-07	4.78664e-06
246735	AY074887	mRNA	19.1	3.84	-2.31354	0.00348751	0.0215057
17940	Naip1	mRNA	20.75	4.19	-2.30727	0.00557017	0.0315444
626832	Gm6710	mRNA	110.89	22.46	-2.30358	0.00148397	0.0107601
16570	Kif3c	mRNA	148.13	30.08	-2.30002	1.48056e-14	1.36227e-12
77045	Bcl7a	mRNA	282.64	57.43	-2.29899	2.2885e-14	2.05167e-12
242662	Rims3	mRNA	46.39	9.44	-2.29723	0.000335092	0.00310116
12802	Cnr2	mRNA	106.03	21.66	-2.29151	3.41242e-07	8.29707e-06
17095	Lyl1	mRNA	17.29	3.56	-2.2801	0.00238604	0.0159636
50788	Fbxl8	mRNA	45.93	9.47	-2.27817	1.19159e-05	0.000181236
243510	Ccdc142	mRNA	74.86	15.58	-2.26427	5.31309e-08	1.61256e-06
80880	Kank3	mRNA	154.21	32.12	-2.26347	1.3861e-07	3.79215e-06
433698	Fam205a1	mRNA	76	15.9	-2.2569	2.39885e-09	9.86746e-08
108168101	Gm46430	mRNA	351.73	74.14	-2.2462	1.82345e-10	9.00494e-09
232969	Zfp428	mRNA	36.82	7.77	-2.24483	3.22269e-05	0.000428434
11872	Art2b	mRNA	13.16	2.81	-2.22965	0.00729314	0.0388344
20612	Siglec1	mRNA	452.23	96.42	-2.22962	7.01032e-07	1.55132e-05
237400	Mex3d	mRNA	48.37	10.36	-2.2233	0.000125336	0.0013618
71837	1700003E16Rik	mRNA	14.67	3.15	-2.2206	0.00534193	0.030469
68235	Mturn	mRNA	60.47	12.98	-2.21951	2.21999e-06	4.16861e-05
277010	Marveld1	mRNA	805.42	172.98	-2.21915	0.000104388	0.00116236
321008	Zswim9	mRNA	34.59	7.43	-2.2189	0.000170967	0.00176278
432770	Rslcan18	mRNA	57.91	12.44	-2.21867	1.58963e-05	0.000233137
102638882	Gm35339	mRNA	63.62	13.76	-2.2088	1.12334e-06	2.32956e-05
12614	Celsr1	mRNA	228.05	49.45	-2.20526	0.000346306	0.00319479
27528	Nrep	mRNA	348.3	76.14	-2.19355	7.41003e-09	2.71577e-07
353211	Prune2	mRNA	14.33	3.16	-2.18247	0.00669098	0.0363605
227545	Proser2	mRNA	262.19	57.83	-2.18073	5.22938e-09	1.97879e-07
66864	Clec14a	mRNA	288.87	63.98	-2.17477	0.00350302	0.0215861
56219	Extl1	mRNA	61.74	13.72	-2.17037	6.69163e-07	1.48644e-05
75424	Zfp820	mRNA	49.48	11	-2.16972	1.88744e-06	3.61801e-05
14451	Gas1	mRNA	228.14	50.88	-2.1648	4.36888e-09	1.68975e-07
27401	Skp2	mRNA	25.38	5.66	-2.16443	0.000166281	0.00172723
238252	Gpr135	mRNA	75.45	16.85	-2.16266	4.43997e-07	1.04327e-05
215113	Slc43a2	mRNA	309.71	69.19	-2.16234	4.80888e-08	1.47231e-06
52670	Cpsf4l	mRNA	113.46	25.51	-2.15288	4.73546e-07	1.10233e-05
15379	Onecut1	mRNA	224.55	50.49	-2.15287	3.88926e-05	0.000502528
30951	Cbx8	mRNA	91.83	20.67	-2.15162	4.97234e-07	1.1544e-05
11536	Gpr182	mRNA	243.49	54.89	-2.14936	0.000158264	0.00165477
243906	Zfp14	mRNA	28.22	6.36	-2.14916	8.50387e-05	0.000970157
23863	Dand5	mRNA	46.95	10.59	-2.14809	3.70343e-06	6.50688e-05
109169	Igip	mRNA	308.66	69.9	-2.14269	1.72535e-14	1.57919e-12
68910	Zfp467	mRNA	344.87	78.1	-2.14261	9.95614e-16	1.04224e-13
108169023	Gm46901	mRNA	43.6	9.88	-2.14201	7.74527e-05	0.000900884
52855	Lair1	mRNA	87.03	19.85	-2.13251	4.67715e-05	0.000585297
101835	AW146154	mRNA	115.42	26.44	-2.1261	0.000404195	0.0036461
102638847	Gm35315	mRNA	103.85	24.12	-2.10631	5.86017e-10	2.68424e-08
73430	Zfp974	mRNA	75.74	17.59	-2.10599	0.00150616	0.0109166
14263	Fmo5	mRNA	29603.1	6896.94	-2.10172	1.37306e-06	2.76543e-05
14377	G6pc	mRNA	9541.6	2226.46	-2.09948	0.000485931	0.00423254
100637	N4bp2l1	mRNA	1137.28	265.58	-2.09835	1.04774e-07	2.98315e-06
16658	Mafb	mRNA	3461.85	808.48	-2.09826	8.52422e-07	1.83523e-05
266645	Acmsd	mRNA	828.56	193.95	-2.09491	5.7694e-06	9.57842e-05
78248	Armcx1	mRNA	51.14	11.99	-2.092	1.08376e-06	2.2636e-05
382019	Zfp882	mRNA	60.79	14.3	-2.08762	0.000644058	0.00538213
72180	Zfp661	mRNA	122.45	28.95	-2.08069	1.52898e-05	0.000225567
192231	Hexim1	mRNA	746.96	176.89	-2.07819	1.28508e-07	3.57167e-06
11444	Chrnb2	mRNA	77.07	18.26	-2.07756	3.1064e-07	7.63798e-06
72691	Calhm2	mRNA	28.49	6.76	-2.07506	0.000514507	0.00443959
13088	Cyp2b10	mRNA	302.69	72.4	-2.06372	0.00190665	0.0132375
12006	Axin2	mRNA	114.77	27.51	-2.06095	1.81429e-06	3.50468e-05
15376	Foxa2	mRNA	611.48	146.61	-2.06033	0.000158252	0.00165477
102637366	Gm10037	mRNA	19.11	4.6	-2.0557	0.00194061	0.0134147
108797	Mex3b	mRNA	16.13	3.88	-2.05481	0.00260342	0.0171488
320204	Etfbkmt	mRNA	2044.96	492.69	-2.05332	7.66213e-44	9.56782e-41
380713	Scarf1	mRNA	278.17	67.04	-2.05292	2.45868e-07	6.28401e-06
235636	Rtp3	mRNA	933.69	225.13	-2.0522	4.14495e-13	3.16925e-11
384763	Zfp667	mRNA	39.49	9.54	-2.04893	6.16478e-06	0.000101672
64435	Fcamr	mRNA	87.8	21.35	-2.03969	5.2342e-05	0.000642135
210104	Zfp658	mRNA	27.52	6.72	-2.03427	0.000313444	0.00292558
102791	Tcta	mRNA	273.01	66.71	-2.03299	3.51432e-07	8.49756e-06
72852	Mblac2	mRNA	130.85	32	-2.03194	2.93579e-07	7.27993e-06
74011	Slc25a27	mRNA	113.42	27.82	-2.02728	4.24608e-07	1.00719e-05
12643	Chad	mRNA	26.92	6.63	-2.0215	0.00239826	0.0160208
74201	Cep97	mRNA	118.96	29.3	-2.02137	5.09672e-13	3.79153e-11
330788	Zfp866	mRNA	257.39	63.41	-2.0212	5.42922e-07	1.24395e-05
78802	Ttc30a1	mRNA	24.48	6.05	-2.01747	0.0036745	0.0224058
27981	Rsrp1	mRNA	3299.16	816.93	-2.01382	7.57041e-07	1.66055e-05
207474	Kctd12b	mRNA	58.75	14.58	-2.01058	0.00179317	0.0126404
329554	Gm826	mRNA	50.85	12.66	-2.00565	0.000162894	0.00169608
55963	Slc1a4	mRNA	37.39	149.63	2.00065	2.03495e-10	9.96498e-09
216233	Socs2	mRNA	687.32	2754.57	2.00277	2.22395e-06	4.17158e-05
14674	Gna13	mRNA	601.24	2410.19	2.00313	2.87628e-07	7.15264e-06
20848	Stat3	mRNA	1817.8	7287.14	2.00316	3.96581e-12	2.59664e-10
22156	Tuft1	mRNA	92.24	369.86	2.00354	1.00167e-07	2.8613e-06
18405	Orm1	mRNA	8701.65	34936.7	2.00538	2.51759e-05	0.000345467
19697	Rela	mRNA	642.31	2578.85	2.0054	6.65776e-05	0.000791775
20660	Sorl1	mRNA	42.8	172.15	2.00782	1.54534e-07	4.16266e-06
218973	Wdhd1	mRNA	21.11	84.93	2.00865	7.01865e-08	2.08319e-06
108960	Irak2	mRNA	368.25	1481.86	2.00867	0.000976138	0.00760804
68895	Rasl11a	mRNA	3.4	13.73	2.0112	0.0088312	0.0451292
15273	Hivep2	mRNA	229.06	924.49	2.01293	1.98508e-05	0.000281226
18174	Slc11a2	mRNA	430.17	1737.55	2.01408	0.000108581	0.00120306
56847	Aldh1a3	mRNA	12.07	48.8	2.01603	0.00765919	0.0404526
268396	Sh3pxd2b	mRNA	41.56	168.14	2.01634	4.98331e-05	0.000615677
246746	Cd300lf	mRNA	73.07	295.95	2.01797	5.301e-07	1.22259e-05
14609	Gja1	mRNA	108.98	442.32	2.021	7.54576e-06	0.000121023
71640	Zfp949	mRNA	161.59	656.77	2.02307	3.45763e-07	8.39533e-06
11792	Apex1	mRNA	239.19	972.66	2.02377	2.23195e-18	3.453e-16
71198	Otud1	mRNA	152.8	621.41	2.02392	0.000422197	0.00377924
12819	Col15a1	mRNA	15.16	61.66	2.02396	9.92113e-05	0.00111109
242700	Ifnlr1	mRNA	4.33	17.61	2.024	0.00240526	0.0160448
12550	Cdh1	mRNA	295.88	1203.43	2.02407	2.3417e-10	1.134e-08
83814	Nedd4l	mRNA	1076.1	4382.81	2.02604	5.39591e-05	0.000659198
108089	Rnf144a	mRNA	56.64	231.43	2.03061	1.05392e-12	7.5511e-11
13056	Cyb561	mRNA	78.44	320.65	2.0313	8.50935e-07	1.83429e-05
13716	Ell	mRNA	597.18	2447.17	2.03488	2.04333e-22	5.10307e-20
22029	Traf1	mRNA	11.56	47.72	2.04531	0.00192365	0.0133238
319772	C130050O18Rik	mRNA	5.01	20.71	2.04677	0.00513501	0.0294329
20775	Sqle	mRNA	319.35	1326.45	2.05435	1.94542e-16	2.28254e-14
12765	Cxcr2	mRNA	80.4	333.96	2.05439	5.46199e-12	3.52349e-10
22433	Xbp1	mRNA	2550.13	10594.8	2.05471	4.07295e-07	9.70072e-06
100504221	Efcab8	mRNA	3.13	13.03	2.05925	0.00559053	0.0316215
319520	Dusp4	mRNA	27.96	116.64	2.06092	1.52883e-08	5.2406e-07
319710	Frmd6	mRNA	89.24	373.75	2.06629	1.09171e-09	4.79531e-08
12575	Cdkn1a	mRNA	747.97	3143.47	2.0713	0.00762748	0.0403216
74451	Pgs1	mRNA	121.32	511.04	2.07464	2.34908e-08	7.70481e-07
207819	4930539E08Rik	mRNA	5.95	25.16	2.08023	0.000737156	0.00601071
56289	Rassf1	mRNA	178.25	756.5	2.08547	5.52689e-06	9.21957e-05
13666	Eif2ak3	mRNA	180.64	770.65	2.09296	3.74834e-13	2.91238e-11
16449	Jag1	mRNA	88.49	377.91	2.09442	2.16129e-07	5.62257e-06
14063	F2rl1	mRNA	6.51	27.81	2.09578	6.37719e-05	0.000763603
15402	Hoxa5	mRNA	13.69	58.56	2.09657	0.00522213	0.0298539
233752	Insc	mRNA	85.57	368.5	2.10653	5.6246e-09	2.11007e-07
238317	Elmsan1	mRNA	241.98	1042.5	2.1071	1.25844e-21	2.78482e-19
11647	Alpl	mRNA	403.3	1741.76	2.11063	0.00196957	0.013588
30953	Schip1	mRNA	9.33	40.34	2.11212	3.56829e-06	6.32665e-05
215001	Wfikkn1	mRNA	6.47	27.97	2.11284	0.00571381	0.0321083
19246	Ptpn1	mRNA	408.16	1766.77	2.11392	1.6456e-26	6.12093e-24
11520	Plin2	mRNA	4642.87	20101.7	2.11423	1.6205e-33	1.13318e-30
17691	Sik1	mRNA	1033.41	4479.11	2.1158	1.42721e-05	0.000211983
234723	Txnl4b	mRNA	148.46	643.71	2.11633	0.000442926	0.00394058
11479	Acvr1b	mRNA	228.45	992.24	2.11881	6.7681e-05	0.000802713
18810	Plec	mRNA	1002.25	4367.96	2.12371	2.61834e-31	1.5258e-28
50778	Rgs1	mRNA	83.63	365.36	2.12728	0.000908165	0.00717098
20527	Slc2a3	mRNA	22.9	100.12	2.12812	0.000249466	0.00241749
226551	Suco	mRNA	352.8	1542.95	2.12877	1.32038e-17	1.84664e-15
209239	Gan	mRNA	20.45	89.5	2.12943	0.000103262	0.00115055
21354	Tap1	mRNA	293.22	1286.25	2.13312	0.00182731	0.0127946
103213	Traf3ip2	mRNA	33.03	144.9	2.1332	0.0003304	0.00306585
17164	Mapkapk2	mRNA	1018.58	4470.01	2.13372	1.05854e-15	1.09499e-13
100494	Zfand2a	mRNA	194.16	852.52	2.13447	1.12361e-13	9.13628e-12
107272	Psat1	mRNA	9.14	40.14	2.1354	0.00112771	0.00856785
74442	Sgms2	mRNA	875.04	3846.4	2.13608	1.12303e-07	3.16149e-06
22402	Ccn4	mRNA	5.32	23.4	2.13813	0.00104564	0.00805285
14462	Gata3	mRNA	2.49	10.96	2.13872	0.00800835	0.0417792
59126	Nek6	mRNA	346.89	1529.08	2.14012	3.37858e-10	1.58775e-08
20728	Spic	mRNA	45.36	200.38	2.14314	2.53099e-10	1.20893e-08
51797	Ctps	mRNA	109.8	485.53	2.14464	1.23346e-10	6.30509e-09
78826	P2ry10	mRNA	5.89	26.09	2.14683	0.000346228	0.00319479
270198	Pfkfb4	mRNA	15.77	69.98	2.15011	3.63635e-06	6.42932e-05
18036	Nfkbib	mRNA	250.52	1112.78	2.15118	3.2669e-12	2.16333e-10
219132	Phf11d	mRNA	57.62	255.98	2.15138	0.00651289	0.035603
21417	Zeb1	mRNA	245.73	1092.12	2.15199	0.00748677	0.039746
22781	Ikzf4	mRNA	41.95	186.67	2.15362	5.0335e-08	1.5357e-06
83490	Pik3ap1	mRNA	1163.39	5176.81	2.15373	3.07607e-13	2.40071e-11
70350	Basp1	mRNA	14.96	66.65	2.15526	5.87868e-08	1.77498e-06
56517	Slc22a21	mRNA	32.34	144.09	2.15542	2.35559e-07	6.07381e-06
228608	Smox	mRNA	50.09	223.34	2.15653	0.000874609	0.00693381
226823	Kctd3	mRNA	197.95	886.33	2.16272	8.76024e-06	0.000137722
73847	Fam110a	mRNA	18.93	84.81	2.16329	0.0016895	0.0120407
12045	Bcl2a1b	mRNA	17.54	78.58	2.16386	3.09178e-05	0.000412914
268301	Sowahc	mRNA	173.14	776.81	2.16562	0.000738007	0.00601234
14102	Fas	mRNA	257.01	1154.03	2.1668	4.51696e-06	7.71901e-05
243910	Nfkbid	mRNA	7.75	35.08	2.17869	0.00171064	0.0121666
110257	Hba-a2	mRNA	94.15	426.59	2.17986	0.000238278	0.00232454
67102	D16Ertd472e	mRNA	269.02	1220.45	2.18165	9.04248e-05	0.00102583
16190	Il4ra	mRNA	509.35	2314.37	2.18388	1.2884e-33	9.38494e-31
12515	Cd69	mRNA	6.23	28.3	2.18404	0.00264582	0.0173047
66282	Tma16	mRNA	73.97	336.48	2.18551	2.86549e-05	0.000388329
17064	Cd93	mRNA	132.77	604.08	2.18584	1.20085e-18	1.99937e-16
69926	Dnah17	mRNA	19.33	88.02	2.18725	2.14823e-06	4.04691e-05
22695	Zfp36	mRNA	2063.04	9397.55	2.18751	1.36291e-05	0.000203297
108767	Pnrc1	mRNA	1187.11	5409.11	2.18794	0.00719774	0.0384804
14619	Gjb2	mRNA	3345.68	15263.8	2.18974	6.86512e-31	3.7505e-28
246727	Oas3	mRNA	40.42	184.68	2.19184	0.00406429	0.0244165
56696	Gpr132	mRNA	6.92	31.68	2.19415	0.000973588	0.00759156
217344	Rhbdf2	mRNA	224.26	1029.43	2.19861	0.000144472	0.00153256
16952	Anxa1	mRNA	45.16	208.1	2.20424	2.83138e-05	0.000384303
114565	Zbtb21	mRNA	228.13	1051.34	2.20427	0.000479709	0.00418685
56743	Lat2	mRNA	15.24	70.28	2.20508	2.60899e-05	0.000357167
208647	Creb3l2	mRNA	288.16	1330	2.2065	2.00229e-06	3.79241e-05
12519	Cd80	mRNA	9.51	43.94	2.20812	1.12813e-05	0.000172545
19736	Rgs4	mRNA	15.48	71.71	2.21158	2.18396e-05	0.00030544
15015	H2-Q4	mRNA	932.19	4333.18	2.21672	1.05682e-06	2.21528e-05
384783	Irs2	mRNA	697.65	3251.39	2.22049	4.13028e-05	0.000528979
14457	Gas7	mRNA	26.28	122.57	2.22138	8.14143e-07	1.77026e-05
20343	Sell	mRNA	45.74	214.13	2.22698	2.19278e-05	0.000306184
231510	Gpat3	mRNA	218.39	1023.3	2.22824	2.74954e-09	1.11267e-07
110557	H2-Q6	mRNA	891.87	4187.01	2.23101	6.1569e-06	0.000101638
211770	Trib1	mRNA	1222.23	5746.6	2.23319	2.40803e-07	6.16357e-06
74277	Chic2	mRNA	265.58	1249.35	2.23397	1.03968e-08	3.64242e-07
70686	Dusp16	mRNA	595.28	2801.6	2.23462	0.000449538	0.00398318
12226	Btg1	mRNA	1153.21	5430.19	2.23535	9.54721e-11	4.98222e-09
18612	Etv4	mRNA	8.12	38.27	2.23622	0.000578521	0.00490956
22146	Tuba1c	mRNA	507.93	2395.94	2.2379	6.26453e-10	2.85944e-08
56722	Litaf	mRNA	1231.59	5827.26	2.2423	1.24685e-18	2.05636e-16
26427	Creb3l1	mRNA	10.72	50.72	2.24287	0.000296672	0.00279441
12306	Anxa2	mRNA	95.48	451.97	2.24293	1.11801e-06	2.32126e-05
71529	Kazn	mRNA	14.13	66.94	2.24403	5.36929e-06	9.00825e-05
17886	Myh9	mRNA	1395.36	6629.72	2.24831	7.17157e-25	2.23881e-22
72123	Ccdc71l	mRNA	131.97	627.21	2.24871	0.00107472	0.00821526
230737	Gnl2	mRNA	499.86	2378.64	2.25055	2.13711e-07	5.57626e-06
230594	Tut4	mRNA	439.08	2092.52	2.25269	0.00280415	0.0181288
80888	Hspb8	mRNA	3140.92	15031.1	2.25869	8.92256e-23	2.39976e-20
19243	Ptp4a1	mRNA	7502.36	36058.7	2.26493	1.30648e-10	6.63953e-09
66371	Chmp4c	mRNA	12.92	62.18	2.26733	0.001276	0.00950044
18049	Ngf	mRNA	31.98	154.02	2.26789	0.000129001	0.00139727
403174	Msantd1	mRNA	8.73	42.19	2.27267	0.000760153	0.00616373
171210	Acot2	mRNA	115.05	556.1	2.27309	2.97582e-09	1.177e-07
19416	Rasd1	mRNA	49.84	241.48	2.27641	6.98107e-08	2.07556e-06
16560	Kif1a	mRNA	6.53	31.66	2.27693	1.77166e-05	0.000255547
72388	Ripk4	mRNA	142.71	694.64	2.28322	4.3218e-14	3.75889e-12
14011	Etv6	mRNA	330.89	1613.45	2.28573	6.845e-05	0.000809637
67603	Dusp6	mRNA	505.55	2465.3	2.28583	3.81661e-06	6.65224e-05
11797	Birc2	mRNA	442.23	2156.85	2.28605	0.000457598	0.0040464
53859	Map3k14	mRNA	69.74	340.81	2.2889	1.09106e-05	0.000167757
16835	Ldlr	mRNA	1381.15	6758.15	2.29076	8.39019e-06	0.00013298
14579	Gem	mRNA	43.63	215.21	2.30251	1.99402e-06	3.78085e-05
18186	Nrp1	mRNA	920.16	4544.41	2.30414	1.04423e-05	0.000161407
22240	Dpysl3	mRNA	14.92	74.02	2.31056	5.31746e-10	2.44631e-08
18037	Nfkbie	mRNA	33.32	165.37	2.31143	6.9023e-05	0.000815311
13052	Cxadr	mRNA	1022.16	5078.95	2.31291	8.36617e-18	1.19883e-15
213948	Atg9b	mRNA	3.08	15.29	2.31363	0.00720655	0.0385039
69581	Rhou	mRNA	735.76	3667.36	2.31743	4.77902e-06	8.11134e-05
98402	Sh3bp4	mRNA	31.48	157.01	2.31844	9.7565e-10	4.31806e-08
21939	Cd40	mRNA	7.59	37.87	2.3185	0.00874601	0.0448512
17357	Marcksl1	mRNA	139.74	697.87	2.32018	8.74742e-08	2.54871e-06
432572	Specc1	mRNA	59.81	298.79	2.32074	9.24414e-06	0.00014442
71986	Ddx28	mRNA	233.2	1165.67	2.32149	7.70303e-06	0.000123094
227737	Fam129b	mRNA	72.89	364.61	2.32256	1.70458e-12	1.17321e-10
243219	2900026A02Rik	mRNA	1176.07	5897.09	2.32603	8.1666e-09	2.96816e-07
76089	Rapgef2	mRNA	360.48	1816.74	2.33337	3.85876e-07	9.25361e-06
142980	Tlr3	mRNA	99.84	504.01	2.33568	0.00985187	0.0491806
100041546	Ly6c2	mRNA	13.86	70.03	2.33726	0.00105363	0.00808983
71111	Gpr39	mRNA	49.15	248.86	2.33997	0.000130223	0.00140789
20773	Sptlc2	mRNA	312.33	1588.06	2.34612	4.49717e-06	7.69271e-05
16409	Itgam	mRNA	44.81	229.27	2.35507	3.06986e-05	0.000410614
14634	Gli3	mRNA	2.49	12.76	2.35764	0.00289477	0.0185712
71839	Osgin1	mRNA	1810.18	9284.36	2.35867	0.000117724	0.00128951
13830	Stom	mRNA	608.11	3120.11	2.3592	1.58112e-11	9.53145e-10
29810	Bag3	mRNA	433.62	2226.76	2.36044	3.38851e-09	1.32821e-07
213956	Fam83f	mRNA	17.63	90.56	2.361	0.00111672	0.00850475
235442	Rab8b	mRNA	104.12	535.38	2.36235	1.02454e-21	2.3261e-19
328381	Sh2d4b	mRNA	11.16	57.82	2.37271	1.62471e-07	4.3563e-06
14615	Gjc1	mRNA	3.06	15.93	2.37795	0.00239101	0.0159907
625018	C4a	mRNA	76.61	399.12	2.38116	2.09939e-05	0.000294555
16006	Igfbp1	mRNA	5747.84	29958.7	2.38189	3.14728e-05	0.000419045
16164	Il13ra1	mRNA	467.14	2435.93	2.38255	2.77536e-12	1.85896e-10
328329	Mast4	mRNA	64.92	339.63	2.3872	0.000358763	0.00329011
11535	Adm	mRNA	30.48	159.87	2.39098	6.41751e-06	0.000105199
12125	Bcl2l11	mRNA	217.36	1140.41	2.39137	8.09769e-05	0.000932097
11810	Apobec1	mRNA	259.74	1364.68	2.39343	9.29066e-10	4.13281e-08
223650	Eppk1	mRNA	327.18	1720.4	2.3946	1.62279e-09	6.87994e-08
19011	Endou	mRNA	5.95	31.34	2.39717	0.000171301	0.00176366
27053	Asns	mRNA	41.24	217.81	2.4011	0.00144519	0.0105461
70729	Nos1ap	mRNA	22.89	121.06	2.40312	0.002954	0.0188818
16476	Jun	mRNA	876.08	4636.62	2.40394	9.29721e-09	3.3056e-07
78703	Zfp972	mRNA	323.07	1710.43	2.40443	4.44522e-05	0.000562718
74453	Cfap53	mRNA	6717.91	35678.7	2.40898	3.38873e-06	6.05287e-05
13836	Epha2	mRNA	299.13	1588.95	2.40924	1.9595e-07	5.17463e-06
72033	Tsc22d2	mRNA	559.81	2975.42	2.41007	1.71477e-08	5.83224e-07
30935	Tor3a	mRNA	121.55	646.93	2.41208	0.00583259	0.0326498
229323	Gpr171	mRNA	2.82	15.02	2.41357	0.00394629	0.0238139
20821	Trim21	mRNA	82.19	438.2	2.41461	0.00228906	0.0154806
15559	Htr2b	mRNA	4.27	22.76	2.4158	0.000680567	0.00562006
100039796	Tgtp2	mRNA	73.77	395.15	2.42137	0.00263202	0.0172679
235599	6430571L13Rik	mRNA	11.7	62.66	2.42152	1.93076e-06	3.68088e-05
78892	Crispld2	mRNA	10.65	57.15	2.42384	2.67463e-07	6.72775e-06
13214	Defb1	mRNA	26.32	141.76	2.42922	5.07017e-05	0.000624642
21824	Thbd	mRNA	107.93	582	2.43097	1.77955e-13	1.42055e-11
74116	Pi16	mRNA	3.45	18.62	2.43119	0.00349578	0.0215491
67664	Rnf125	mRNA	2117.58	11446	2.43436	5.94652e-13	4.34967e-11
58186	Rad18	mRNA	18.18	98.35	2.43536	9.32021e-06	0.000145349
320292	Rasgef1b	mRNA	640.38	3465.9	2.43623	0.00140099	0.0102865
236312	Ifi209	mRNA	58.88	320.31	2.44372	0.000194522	0.00195874
244049	Mctp2	mRNA	220.98	1205.72	2.44791	2.91951e-05	0.000394427
53314	Batf	mRNA	7.53	41.18	2.45098	5.04044e-06	8.51371e-05
17869	Myc	mRNA	351.79	1924.27	2.45153	3.27534e-08	1.04298e-06
71586	Ifih1	mRNA	378.72	2073.75	2.45305	0.000207269	0.00206349
99681	Tchh	mRNA	8.69	47.6	2.45315	0.00177167	0.0125242
50772	Mapk6	mRNA	556.39	3051.51	2.45536	5.35071e-13	3.9636e-11
17329	Cxcl9	mRNA	152.18	836.02	2.45772	0.00239438	0.0160071
211945	Plekhh1	mRNA	3.38	18.61	2.46079	0.00110364	0.00841788
212168	Zswim4	mRNA	135.47	746.39	2.46195	0.000858391	0.00681799
15466	Hrh2	mRNA	5.32	29.35	2.46264	0.00125374	0.00936263
17755	Map1b	mRNA	2.49	13.83	2.47146	0.00221569	0.0150367
112403	Dxo	mRNA	274.68	1524.23	2.47226	0.00312847	0.0197657
12013	Bach1	mRNA	1136.5	6309.29	2.47288	2.10347e-09	8.73465e-08
13803	Enc1	mRNA	151.07	839.52	2.47431	0.000731967	0.00597397
20249	Scd1	mRNA	9549.89	53127	2.47589	4.4908e-06	7.68934e-05
55989	Nop58	mRNA	291.38	1620.99	2.47589	3.21802e-07	7.86816e-06
327959	Xaf1	mRNA	234.87	1316.26	2.48648	0.000160481	0.00167394
12273	C5ar1	mRNA	32.03	179.88	2.48975	3.31481e-08	1.05172e-06
21928	Tnfaip2	mRNA	213.59	1200.48	2.49067	1.62552e-06	3.19295e-05
102639543	Ifi206	mRNA	29.56	166.6	2.49465	4.51939e-05	0.000570043
70701	Nipal1	mRNA	246.21	1394.82	2.50212	2.68301e-06	4.90119e-05
98985	Clp1	mRNA	293.6	1663.55	2.50236	1.0498e-30	5.39781e-28
330483	Ceacam16	mRNA	3.73	21.2	2.50748	7.83441e-05	0.000909437
215627	Zbtb8b	mRNA	1892.58	10762.2	2.50755	4.90704e-06	8.31249e-05
15251	Hif1a	mRNA	682.15	3882.07	2.50867	1.69747e-12	1.17293e-10
209086	Samd9l	mRNA	249.42	1428.8	2.51818	0.00369806	0.0225024
73212	3110082I17Rik	mRNA	21.43	123.32	2.52489	8.74619e-07	1.87149e-05
17119	Mxd1	mRNA	153.04	881.1	2.52538	2.00368e-05	0.000283172
19309	Pygm	mRNA	9.62	55.72	2.53346	6.36483e-08	1.90205e-06
20787	Srebf1	mRNA	784.63	4548.51	2.53531	1.37281e-08	4.73363e-07
242594	Fyb2	mRNA	96.72	560.99	2.53612	0.000645087	0.00538816
217995	Heatr1	mRNA	301.4	1751.69	2.53901	1.45476e-09	6.21811e-08
74480	Samd4	mRNA	69.65	405.35	2.54093	6.6751e-07	1.48466e-05
18033	Nfkb1	mRNA	360.26	2096.66	2.541	0.000912397	0.00720114
116939	Pnpla3	mRNA	8.07	46.97	2.54134	0.00539349	0.0307131
20128	Trim30a	mRNA	164.46	957.7	2.54184	0.00178311	0.0125939
107094	Rrp12	mRNA	176.41	1028.76	2.54388	2.81051e-16	3.19048e-14
12649	Chek1	mRNA	9	52.65	2.54919	1.35962e-07	3.73137e-06
15936	Ier2	mRNA	344.3	2027.23	2.55777	1.64303e-11	9.83681e-10
257632	Nod2	mRNA	4.67	27.53	2.55956	0.000756117	0.00613974
338365	Slc41a2	mRNA	340.75	2011.79	2.5617	3.38963e-06	6.05287e-05
66681	Pgm1	mRNA	94.89	560.6	2.56269	1.12645e-10	5.79193e-09
23962	Oasl2	mRNA	91.42	545.45	2.57694	0.00508265	0.0292189
104831	Ptpn23	mRNA	230.23	1382.35	2.58599	5.57299e-06	9.28761e-05
66825	Rnf186	mRNA	56.07	339.24	2.59695	3.01034e-06	5.44791e-05
18034	Nfkb2	mRNA	154.69	937.69	2.59977	3.07861e-05	0.00041147
100213	Rusc2	mRNA	593.93	3602.84	2.60077	1.91297e-54	4.18032e-51
21815	Tgif1	mRNA	278.31	1690.1	2.60234	9.59399e-08	2.75859e-06
96875	Prg4	mRNA	548.55	3339.91	2.60611	1.08368e-05	0.000166916
231130	Tnip2	mRNA	102.91	627.24	2.60767	8.6595e-13	6.25559e-11
59090	Midn	mRNA	640.38	3917.92	2.61309	7.60707e-10	3.43635e-08
71816	Rnf180	mRNA	358.85	2204.42	2.61894	1.56887e-07	4.21953e-06
11852	Rhob	mRNA	472.74	2906.78	2.62031	3.33012e-06	5.95877e-05
14281	Fos	mRNA	109.03	670.42	2.6204	2.88665e-06	5.24033e-05
17748	Mt1	mRNA	4467.4	27492.7	2.62154	1.06448e-14	1.0005e-12
99899	Ifi44	mRNA	59.27	364.8	2.6217	0.00182821	0.0127946
210808	Lacc1	mRNA	112.58	695.34	2.62672	6.24996e-06	0.000102839
432530	Adcy1	mRNA	45.09	278.56	2.62703	0.000705479	0.00579023
100861753	Gm21188	mRNA	7.13	44.07	2.62866	0.00617773	0.0341553
17472	Gbp4	mRNA	110.24	681.98	2.62905	0.000400987	0.0036209
50528	Tmprss2	mRNA	93.46	578.78	2.63052	3.56468e-25	1.13305e-22
11303	Abca1	mRNA	2443.38	15166.2	2.63391	3.41369e-10	1.59567e-08
20304	Ccl5	mRNA	37.44	233.23	2.63908	5.46725e-11	3.01509e-09
21923	Tnc	mRNA	12.5	78.4	2.64938	0.00297181	0.0189803
16175	Il1a	mRNA	95.42	598.82	2.64972	5.55691e-13	4.08176e-11
20353	Sema4c	mRNA	91.54	575.02	2.65119	5.62507e-21	1.17068e-18
15370	Nr4a1	mRNA	76.41	481.4	2.65549	7.82672e-05	0.000909147
16478	Jund	mRNA	1038.99	6550.82	2.65649	1.88279e-11	1.11576e-09
29876	Clic4	mRNA	1200.18	7576.54	2.65828	7.81684e-06	0.000124571
380694	Ccnjl	mRNA	2.2	13.93	2.66191	0.00321967	0.0202105
74490	Mamstr	mRNA	5.29	33.49	2.66218	0.000204771	0.00204327
208449	Sgms1	mRNA	345.43	2186.83	2.66236	8.93409e-09	3.2071e-07
213208	Il20rb	mRNA	24.17	153.89	2.67063	2.0101e-07	5.29922e-06
17135	Mafk	mRNA	262.4	1673.75	2.67327	2.90152e-13	2.27463e-11
211323	Nrg1	mRNA	12.69	81.08	2.6761	4.02512e-05	0.000517786
225594	Gm4841	mRNA	51.8	331.51	2.67809	0.00607925	0.0336854
12609	Cebpd	mRNA	230.91	1478.89	2.67911	2.35979e-11	1.37056e-09
103710	Slc35e4	mRNA	4.32	27.7	2.68023	3.69139e-05	0.00048123
140887	Lnx2	mRNA	319.52	2055.25	2.68532	1.07323e-33	8.1575e-31
73728	Psd	mRNA	16.31	105.14	2.68884	2.60276e-06	4.77455e-05
667373	Ifit1bl1	mRNA	7.55	48.94	2.69625	0.000824092	0.00659953
15277	Hk2	mRNA	35.23	228.58	2.69778	1.28916e-20	2.56103e-18
21816	Tgm1	mRNA	202.89	1318.15	2.69978	4.97322e-05	0.000614864
276950	Slfn8	mRNA	53.66	350.04	2.7055	0.00447434	0.0263191
67775	Rtp4	mRNA	237.69	1557.39	2.71197	0.000548158	0.00468843
14284	Fosl2	mRNA	269.51	1769.84	2.7152	3.29084e-27	1.36977e-24
238328	Vash1	mRNA	23.06	151.72	2.7176	8.43255e-09	3.05213e-07
22163	Tnfrsf4	mRNA	4.69	30.96	2.72402	0.000188891	0.00191376
666907	Ms4a4a	mRNA	10.27	67.92	2.725	0.00210715	0.0144233
21808	Tgfb2	mRNA	9.24	61.09	2.72528	6.4444e-05	0.000771122
14289	Fpr2	mRNA	37.66	249.44	2.72748	5.38199e-06	9.02089e-05
227929	Cytip	mRNA	24.53	162.49	2.72789	5.74687e-11	3.14943e-09
328830	A530064D06Rik	mRNA	5.31	35.36	2.736	0.00305038	0.0193916
14728	Lilrb4a	mRNA	160.28	1069.2	2.73785	1.45194e-24	4.45313e-22
54338	Slc23a2	mRNA	376.29	2510.86	2.73827	8.74423e-19	1.52867e-16
14066	F3	mRNA	44.04	294.09	2.73933	2.43597e-08	7.97484e-07
30051	Spdef	mRNA	1.57	10.53	2.74497	0.0072895	0.0388285
14311	Cidec	mRNA	62.48	420.3	2.74986	4.03375e-09	1.56707e-07
19696	Rel	mRNA	202.49	1367.58	2.75567	4.29257e-16	4.81043e-14
620695	Gm13889	mRNA	22.32	151.09	2.7589	4.04402e-07	9.64495e-06
115489690	LOC115489690	mRNA	228.28	1545.74	2.75945	7.51419e-05	0.000878682
433415	Gm13420	mRNA	1.85	12.55	2.76418	0.00298819	0.0190585
108829	Jmjd1c	mRNA	701.85	4770.15	2.7648	2.25806e-17	3.06011e-15
228966	Ppp1r3d	mRNA	3.23	21.99	2.76877	0.00301876	0.0192255
19204	Ptafr	mRNA	15.57	106.43	2.77313	3.92898e-05	0.000507285
21676	Tead1	mRNA	320.24	2193.18	2.77581	2.23338e-06	4.1803e-05
229900	Gbp7	mRNA	210.64	1450.61	2.78377	0.000650806	0.00542556
80861	Dhx58	mRNA	96.3	664.16	2.78587	0.000560913	0.00477869
67302	Zc3h13	mRNA	334.96	2313.44	2.78799	0.000102202	0.00114239
22151	Tubb2a	mRNA	360.68	2501.56	2.79402	1.94635e-18	3.09329e-16
12363	Casp4	mRNA	32.28	224.3	2.79662	3.69655e-07	8.90124e-06
66667	Hspbap1	mRNA	43.82	304.48	2.79663	3.39166e-05	0.000445812
209387	Trim30d	mRNA	110.61	770.22	2.79973	0.00241035	0.0160637
320782	Tmem154	mRNA	8.87	62.26	2.81078	0.000274846	0.00261418
226419	Dyrk3	mRNA	14.45	101.44	2.81156	6.00875e-08	1.8049e-06
66813	Bcl2l14	mRNA	1.88	13.23	2.81176	0.00696219	0.0374732
67138	Herc6	mRNA	168.59	1185.87	2.81434	0.00178369	0.0125939
20893	Bhlhe40	mRNA	1115.16	7886.35	2.8221	7.32729e-31	3.88168e-28
20556	Slfn2	mRNA	96.61	684.8	2.82548	1.69355e-17	2.33123e-15
328829	9830107B12Rik	mRNA	1.56	11.07	2.82814	0.00458231	0.0268425
18414	Osmr	mRNA	117.49	838.35	2.83503	5.86535e-10	2.68424e-08
12228	Btg3	mRNA	116.42	830.79	2.83517	2.47178e-10	1.18713e-08
12977	Csf1	mRNA	142.12	1014.74	2.83592	1.04267e-06	2.19349e-05
73205	C9orf72	mRNA	364.52	2606.97	2.83832	3.08849e-07	7.61536e-06
16975	Lrp8	mRNA	1.51	10.8	2.84127	0.00936981	0.0473571
22271	Upp1	mRNA	25.41	182.24	2.84256	3.29049e-05	0.000435791
11796	Birc3	mRNA	277.42	1995.56	2.84663	2.47477e-05	0.000340125
208266	Dot1l	mRNA	601.32	4333.94	2.84946	1.59204e-13	1.27776e-11
72504	Taf4b	mRNA	53.28	384.23	2.85044	4.56133e-08	1.40143e-06
12778	Ackr3	mRNA	5.65	40.75	2.85078	1.07678e-07	3.0559e-06
70717	Medag	mRNA	4.97	36.06	2.858	0.000133402	0.00143516
20229	Sat1	mRNA	1223.15	8868.49	2.85809	1.33728e-12	9.54217e-11
15944	Irgm1	mRNA	793.99	5778.2	2.86343	0.000139875	0.00149468
21753	Tes	mRNA	15.98	116.27	2.86354	3.00007e-08	9.64103e-07
18407	Orm3	mRNA	255.29	1864.65	2.86868	5.11817e-06	8.62833e-05
102640171	Gm38525	mRNA	6.37	46.66	2.87341	0.00099182	0.00770107
269389	Tox2	mRNA	4.96	36.32	2.87356	5.44933e-06	9.11628e-05
195733	Grhl1	mRNA	32.7	240.37	2.87786	4.43856e-11	2.47117e-09
241452	Dhrs9	mRNA	6.24	45.94	2.88068	5.4253e-07	1.24395e-05
237886	Slfn9	mRNA	84.87	625.46	2.88156	0.00179724	0.0126538
69065	Chac1	mRNA	99.76	743.41	2.89759	7.96825e-10	3.581e-08
241525	Ypel4	mRNA	5.57	41.6	2.90038	7.78358e-05	0.000904738
217166	Nr1d1	mRNA	371.69	2775.84	2.90076	8.27309e-05	0.000948394
74568	Mlkl	mRNA	40.19	300.23	2.90118	0.000505516	0.00437825
74211	1700017B05Rik	mRNA	390.92	2935.74	2.90879	0.000109617	0.00121286
12986	Csf3r	mRNA	91.57	688.78	2.91101	4.06295e-20	7.98072e-18
12047	Bcl2a1d	mRNA	4.38	33.08	2.91516	0.000123086	0.00134068
545123	Cyp2d11	mRNA	5.84	44.15	2.91703	3.63722e-06	6.42932e-05
15903	Id3	mRNA	648.55	4930.56	2.92646	7.05602e-06	0.000114322
115487084	LOC115487084	mRNA	2.82	21.54	2.93424	0.00105369	0.00808983
18035	Nfkbia	mRNA	600.42	4614.48	2.94211	1.36223e-12	9.68067e-11
16625	Serpina3c	mRNA	8.65	66.47	2.94245	1.44372e-05	0.000214254
20194	S100a10	mRNA	441.12	3397.65	2.94528	3.25369e-11	1.84081e-09
57752	Tacc2	mRNA	581.77	4489.94	2.94818	2.93441e-12	1.95642e-10
15939	Ier5	mRNA	102.45	796.24	2.95835	4.27078e-07	1.01168e-05
20855	Stc1	mRNA	2.49	19.44	2.96468	0.00356902	0.0219309
20200	S100a6	mRNA	11.9	93	2.96634	1.84129e-13	1.44998e-11
74194	Rnd3	mRNA	369.69	2892.53	2.96795	8.60272e-09	3.10088e-07
16924	Lnx1	mRNA	5.65	44.19	2.96823	0.000194303	0.00195874
20195	S100a11	mRNA	66.6	521.33	2.96861	2.88386e-09	1.14842e-07
16324	Inhbb	mRNA	71.84	563.55	2.9716	7.05796e-09	2.60861e-07
68279	Mcoln2	mRNA	4.95	38.83	2.97175	1.33789e-07	3.68934e-06
11783	Apaf1	mRNA	72.75	572.92	2.97725	1.59532e-10	7.96838e-09
17318	Mid1	mRNA	109.31	861.52	2.97846	1.3828e-26	5.25524e-24
216161	Sbno2	mRNA	531.94	4193.7	2.97888	6.84078e-31	3.7505e-28
216799	Nlrp3	mRNA	20.9	164.97	2.98057	4.6197e-18	6.9027e-16
72462	Rrp1b	mRNA	98.97	782.29	2.98262	3.15028e-26	1.12394e-23
56708	Clcf1	mRNA	20.44	161.79	2.98459	3.00577e-15	3.00268e-13
216835	Usp43	mRNA	3.02	23.96	2.98687	0.00308098	0.0195293
19200	Pstpip1	mRNA	5.27	42.04	2.99684	3.04009e-07	7.50661e-06
213053	Slc39a14	mRNA	5004.3	40323.9	3.01039	3.61644e-23	1.01972e-20
18106	Cd244a	mRNA	5.28	42.65	3.01358	3.36807e-07	8.20064e-06
12512	Cd63	mRNA	52.21	426.3	3.02938	2.79421e-21	5.95712e-19
19073	Srgn	mRNA	171.92	1405.32	3.03107	1.69628e-27	7.23277e-25
79362	Bhlhe41	mRNA	27.28	224.86	3.04336	1.07368e-13	8.77104e-12
76650	Srxn1	mRNA	507.99	4192.55	3.04497	1.43177e-12	1.00928e-10
11641	Akap2	mRNA	181	1499.08	3.05	1.44918e-16	1.75935e-14
56706	Ccnl1	mRNA	1033.71	8584.15	3.05384	5.38202e-42	5.88052e-39
18791	Plat	mRNA	4.92	40.97	3.05852	2.90162e-06	5.26204e-05
13636	Efna1	mRNA	413.85	3448.57	3.05882	2.59565e-08	8.46587e-07
328833	Treml2	mRNA	4.64	38.72	3.06055	0.000563792	0.00479621
16177	Il1r1	mRNA	2770.39	23115.1	3.06067	4.41389e-13	3.32602e-11
69861	2010003K11Rik	mRNA	139.64	1167.09	3.06313	6.84527e-14	5.80918e-12
100038725	Cep85l	mRNA	727.55	6085.54	3.06426	8.8657e-11	4.65436e-09
28109	D10Wsu102e	mRNA	261.84	2201.68	3.07182	2.56315e-07	6.50348e-06
236573	Gbp9	mRNA	160.65	1365.64	3.08759	0.000490324	0.00426248
21946	Pglyrp1	mRNA	4.51	38.38	3.08791	0.000799195	0.00642664
19332	Rab20	mRNA	117.29	999.77	3.09149	3.01625e-41	3.10177e-38
16592	Fabp5	mRNA	60.72	517.84	3.09221	7.21934e-10	3.28668e-08
22437	Xirp1	mRNA	4.04	34.5	3.09486	1.41911e-07	3.86431e-06
98396	Slc41a1	mRNA	77.8	670.28	3.10697	5.5058e-16	6.05361e-14
104027	Synpo	mRNA	58.54	504.72	3.10802	5.06384e-16	5.60292e-14
50518	a	mRNA	23.42	202.55	3.11228	8.28485e-05	0.00094912
108961	E2f8	mRNA	139.04	1208.33	3.11946	1.55465e-16	1.87437e-14
20650	Sntb2	mRNA	54.94	477.86	3.12065	6.29783e-07	1.40971e-05
76889	Coq8b	mRNA	288.57	2524.21	3.12884	3.62136e-09	1.41314e-07
12489	Cd33	mRNA	14.15	124.29	3.13469	1.05437e-13	8.65379e-12
20515	Slc20a1	mRNA	674.86	5929.23	3.13518	6.75044e-30	3.37175e-27
16668	Krt18	mRNA	1493.25	13132.9	3.13666	2.53247e-22	6.14897e-20
11504	Adamts1	mRNA	177.92	1565.29	3.13711	1.46017e-10	7.33525e-09
12560	Cdh3	mRNA	4.64	41.12	3.1465	0.000323363	0.00300693
13610	S1pr3	mRNA	20.6	182.87	3.15031	5.32071e-17	6.83946e-15
237928	Phospho1	mRNA	19.29	171.31	3.15033	1.53001e-06	3.02575e-05
240023	Pnldc1	mRNA	15.06	134.1	3.15412	2.09574e-18	3.3007e-16
20975	Synj2	mRNA	61.96	553.35	3.1587	1.82884e-13	1.44669e-11
98878	Ehd4	mRNA	125.22	1120.28	3.16131	1.41378e-11	8.58186e-10
13730	Emp1	mRNA	18.32	165.34	3.17378	2.54173e-09	1.03336e-07
94088	Trim6	mRNA	9.38	84.65	3.17405	2.7816e-08	9.02189e-07
56437	Rrad	mRNA	1.26	11.44	3.18613	0.00249471	0.0165136
11833	Aqp8	mRNA	121.21	1110.77	3.19596	7.56328e-12	4.79063e-10
244183	Trim30b	mRNA	7.74	70.98	3.19654	1.41133e-06	2.83595e-05
71878	Fam83d	mRNA	2.83	25.99	3.19944	7.35002e-06	0.000118209
58250	Chst11	mRNA	4.1	37.9	3.20805	8.58536e-06	0.000135338
16196	Il7	mRNA	2.5	23.17	3.21534	3.1417e-05	0.000418622
67742	Samsn1	mRNA	18.11	169.51	3.22688	1.43152e-07	3.89205e-06
68955	Srrm4	mRNA	173.76	1630.38	3.23005	7.1846e-06	0.00011619
207686	Cfap69	mRNA	17.31	163.07	3.23601	4.53222e-05	0.000570838
17750	Mt2	mRNA	3061.25	28892.4	3.2385	1.29104e-22	3.36866e-20
12585	Cdr2	mRNA	4.07	38.45	3.24062	1.09215e-07	3.08948e-06
24055	Sh3bp2	mRNA	227.14	2153.96	3.24535	6.45655e-23	1.79164e-20
20460	Stil	mRNA	2.51	23.85	3.25005	1.93052e-05	0.000274384
57783	Tnip1	mRNA	106.32	1012.73	3.25176	1.8589e-11	1.10912e-09
115490151	LOC115490151	mRNA	232.12	2212	3.25244	1.31732e-05	0.000197339
56489	Ikbke	mRNA	216.4	2072.51	3.25963	0.000185119	0.00188373
12227	Btg2	mRNA	859.51	8313.96	3.27395	2.85346e-14	2.54511e-12
12826	Col4a1	mRNA	358.07	3477.63	3.27978	7.46996e-12	4.74872e-10
74732	Stx11	mRNA	15.87	154.31	3.2817	1.64816e-15	1.69489e-13
16477	Junb	mRNA	577.44	5619.59	3.28273	1.18798e-11	7.28711e-10
80910	Gpr84	mRNA	2.26	21.96	3.283	0.00288258	0.0185133
77037	Mrap	mRNA	482.48	4738.34	3.29584	3.58045e-17	4.81489e-15
76843	Dtl	mRNA	3.35	32.94	3.29619	4.01989e-05	0.000517494
77036	1700109H08Rik	mRNA	2.17	21.32	3.2971	5.18271e-05	0.000636265
384724	Cyp2t4	mRNA	3.69	36.39	3.30056	6.42074e-06	0.000105199
227659	Slc2a6	mRNA	6.21	61.21	3.30143	1.79072e-06	3.46298e-05
12044	Bcl2a1a	mRNA	2.81	27.7	3.30309	7.73403e-06	0.000123363
104943	Fam110c	mRNA	26.77	264.78	3.3059	2.2078e-10	1.07213e-08
240047	Mmp25	mRNA	2.8	27.71	3.30724	0.00187505	0.0130492
394432	Ugt1a7c	mRNA	2.79	27.78	3.31361	0.00027237	0.00259769
18602	Padi4	mRNA	1.87	18.7	3.31935	4.65651e-05	0.000583549
17381	Mmp12	mRNA	3.11	31.42	3.33713	5.4876e-05	0.000668997
18712	Pim1	mRNA	314.51	3179.62	3.33768	1.10498e-10	5.71516e-09
60599	Trp53inp1	mRNA	2226.3	22678.9	3.34863	1.24354e-07	3.47276e-06
11465	Actg1	mRNA	1535.57	15701.6	3.35406	7.79597e-26	2.63623e-23
12051	Bcl3	mRNA	234.74	2426.63	3.36983	7.80222e-11	4.1208e-09
192656	Ripk2	mRNA	120.14	1268.85	3.40073	0.00843085	0.0435287
381308	Ifi211	mRNA	38.69	409.99	3.40571	3.80646e-06	6.65224e-05
353346	Gpr141	mRNA	3.09	32.81	3.40929	0.000777226	0.00627886
107765	Ankrd1	mRNA	1.8	19.14	3.40968	0.00294636	0.0188501
13654	Egr2	mRNA	5.02	53.53	3.41384	1.33459e-05	0.000199413
117148	Necab2	mRNA	2.81	30.17	3.42617	0.0013837	0.0101895
30927	Snai3	mRNA	2.14	23.05	3.4269	0.00126171	0.00941006
70620	Ube2v2	mRNA	464.9	5047.4	3.44055	1.67627e-05	0.000244612
17872	Ppp1r15a	mRNA	262.93	2854.98	3.44074	4.43072e-15	4.32725e-13
246779	Il27	mRNA	2.16	23.51	3.44536	5.12794e-05	0.000629983
64380	Ms4a4c	mRNA	10.71	117.55	3.45672	0.00221168	0.0150154
230738	Zc3h12a	mRNA	92.21	1015.8	3.4615	2.09467e-22	5.15762e-20
217335	Fbf1	mRNA	364.15	4020.8	3.46488	0.00894527	0.0456063
213002	Ifitm6	mRNA	8.26	91.52	3.46988	2.13715e-05	0.000299372
19255	Ptpn2	mRNA	277.94	3085.09	3.47245	2.68319e-15	2.72719e-13
269295	Rtn4rl2	mRNA	4.33	48.35	3.48077	4.21098e-08	1.30525e-06
12660	Chka	mRNA	573.43	6401.82	3.48078	1.33945e-26	5.2036e-24
231549	Lrrc8d	mRNA	391.64	4389.41	3.48642	9.30303e-09	3.3056e-07
67951	Tubb6	mRNA	140.19	1576.08	3.49093	2.50014e-31	1.50716e-28
12223	Btc	mRNA	27.32	308.1	3.49549	4.70034e-05	0.000587358
16691	Krt8	mRNA	1711.92	19341	3.49797	1.61745e-39	1.48823e-36
228765	Sdcbp2	mRNA	1.87	21.14	3.49896	1.25954e-05	0.000190014
70466	Ckap2l	mRNA	1.25	14.22	3.50295	0.000299485	0.00281693
17395	Mmp9	mRNA	11.37	129.6	3.51066	4.70311e-11	2.61015e-09
70012	Cep85	mRNA	546.92	6269.71	3.51901	2.62529e-06	4.80077e-05
71481	Alpk1	mRNA	102.57	1184.18	3.52915	2.32663e-06	4.33164e-05
14708	Gng7	mRNA	9.56	111.23	3.5402	0.00592396	0.0330766
16172	Il17ra	mRNA	326.12	3827.27	3.55284	6.77311e-54	1.31564e-50
108167886	Gm46272	mRNA	7.98	93.66	3.55361	0.000150828	0.00158651
18143	Npas2	mRNA	1.28	15.21	3.56719	0.0098555	0.0491847
14857	Gsta1	mRNA	28.27	335.24	3.56791	1.69996e-05	0.000247038
54483	Mefv	mRNA	16.44	195.35	3.57112	1.35692e-16	1.65886e-14
432763	Prr7	mRNA	5.26	62.76	3.57691	1.34698e-09	5.77154e-08
105005	Lratd1	mRNA	18.05	216.9	3.58667	0.000348878	0.00321513
74646	Spsb1	mRNA	15.39	185.43	3.5906	5.12539e-18	7.52958e-16
672511	Rnf213	mRNA	1030.48	12442.2	3.59385	0.00774196	0.0407543
626578	Gbp10	mRNA	97.71	1197.23	3.61512	0.0089546	0.0456397
56193	Plek	mRNA	84.16	1034.75	3.61996	7.25883e-28	3.17247e-25
69097	Trim15	mRNA	2.47	30.66	3.63083	4.14481e-06	7.15297e-05
20555	Slfn1	mRNA	13.67	170.08	3.63689	1.566e-06	3.08656e-05
13175	Dclk1	mRNA	0.62	7.72	3.63874	0.00727049	0.0387689
211480	Kcnj14	mRNA	0.61	7.73	3.67141	0.00780057	0.0409764
14917	Gucy2c	mRNA	7.68	98.09	3.67426	1.10868e-06	2.30737e-05
11555	Adrb2	mRNA	48.14	616.71	3.67933	3.34269e-10	1.57512e-08
20208	Saa1	mRNA	3201.76	41037.6	3.68001	0.00438651	0.0259685
433926	Lrrc8b	mRNA	16.37	210.94	3.68777	6.06687e-11	3.28363e-09
215900	Calhm6	mRNA	11.61	150.58	3.69769	1.07218e-08	3.74876e-07
109332	Cdcp1	mRNA	61.1	794.46	3.70063	6.41012e-20	1.20496e-17
547253	Parp14	mRNA	516.87	6730.77	3.70288	0.00451949	0.0265401
54402	Stk19	mRNA	119.07	1551.94	3.70422	0.00259282	0.0171072
66341	Eid3	mRNA	1.27	16.61	3.70586	0.00190314	0.0132236
11937	Atp2a1	mRNA	3.7	48.43	3.71033	0.000484496	0.00422231
68867	Rnf122	mRNA	21.69	283.96	3.71042	1.58945e-34	1.26304e-31
27279	Tnfrsf12a	mRNA	90.54	1189.68	3.71591	3.32229e-11	1.86155e-09
625286	Tmem236	mRNA	0.62	8.18	3.71738	0.00554222	0.0314167
66871	Cpne8	mRNA	74.77	994.76	3.73384	3.48522e-08	1.09979e-06
75985	Rab30	mRNA	507.89	6764.58	3.73541	1.21863e-26	4.84184e-24
11987	Slc7a1	mRNA	11.11	148.25	3.73875	1.79635e-15	1.83648e-13
19124	Procr	mRNA	13.83	184.68	3.73941	2.9709e-07	7.34615e-06
104681	Slc16a6	mRNA	101.53	1379.19	3.76381	1.69731e-53	2.96724e-50
17831	Muc2	mRNA	3.2	43.46	3.76542	0.000374158	0.00341389
226695	Ifi205	mRNA	32.53	444.16	3.77113	4.06752e-13	3.13253e-11
14584	Gfpt2	mRNA	7.66	104.83	3.77402	5.4103e-09	2.03842e-07
14089	Fap	mRNA	2.84	39.09	3.78317	0.00157317	0.011318
381823	Apold1	mRNA	23.9	330.57	3.78981	1.77056e-22	4.48594e-20
20510	Slc1a1	mRNA	0.62	8.6	3.79008	0.00726228	0.0387425
70358	Steap1	mRNA	2.21	30.72	3.79609	0.00369663	0.0225015
66412	Arrdc4	mRNA	191.75	2679.39	3.80457	3.47491e-07	8.42558e-06
232345	A2m	mRNA	3.43	47.93	3.80641	5.53899e-05	0.000674322
14538	Gcnt2	mRNA	388.86	5490.45	3.81961	1.22872e-21	2.7539e-19
56320	Dbn1	mRNA	16.5	234.1	3.82649	1.7033e-33	1.14527e-30
77018	Col25a1	mRNA	2.51	35.83	3.8337	0.000945709	0.00740721
54698	Crtam	mRNA	2.18	31.25	3.84177	4.44139e-06	7.61219e-05
16176	Il1b	mRNA	64.49	926.67	3.84494	3.34588e-08	1.05965e-06
74410	Ttll11	mRNA	5.26	76.08	3.8543	1.88075e-11	1.11576e-09
20531	Slc34a2	mRNA	2.13	30.88	3.85936	0.000103122	0.00114973
12394	Runx1	mRNA	19.14	280.27	3.87196	1.02055e-12	7.34208e-11
58203	Zbp1	mRNA	61.2	901.4	3.88063	0.00178794	0.0126137
19698	Relb	mRNA	29.15	431.35	3.88712	5.9848e-08	1.8008e-06
16174	Il18rap	mRNA	9.39	141.14	3.90969	4.16365e-12	2.70591e-10
56753	Tacstd2	mRNA	0.6	9.08	3.91126	0.00762185	0.040304
26410	Map3k8	mRNA	65.92	998.77	3.92133	6.97695e-71	4.0657e-67
69743	Casz1	mRNA	16.72	253.71	3.92371	7.30219e-26	2.55314e-23
16819	Lcn2	mRNA	1471.49	22738.1	3.94976	0.00472098	0.0274924
21887	Tle3	mRNA	174.32	2700.98	3.95366	2.9616e-70	1.29437e-66
14727	Lilr4b	mRNA	34.76	539.05	3.95481	2.30533e-25	7.46329e-23
20860	Sult1e1	mRNA	17.05	264.98	3.95829	2.76941e-07	6.95571e-06
22040	Trex1	mRNA	93.01	1446.13	3.9587	2.50689e-06	4.62294e-05
215384	Fcgbp	mRNA	1.56	24.44	3.97	0.0097147	0.0486347
171180	Syt12	mRNA	40.54	644.86	3.99158	6.56573e-06	0.000107273
103784	Wdr92	mRNA	1295.5	20845.1	4.00813	9.42e-12	5.90253e-10
63953	Dusp10	mRNA	53.15	855.51	4.0085	1.52098e-06	3.01471e-05
245884	Fam71f2	mRNA	2.78	44.92	4.01664	2.336e-08	7.67632e-07
11501	Adam8	mRNA	13.6	220.22	4.01677	4.26206e-22	1.02068e-19
231991	Creb5	mRNA	4.07	66.01	4.0208	1.03082e-09	4.53925e-08
331535	Serpina7	mRNA	248.67	4069.09	4.0324	0.00548189	0.0311252
106878	Smim3	mRNA	7.7	126.29	4.03516	1.45988e-12	1.02497e-10
67855	Asprv1	mRNA	3.5	57.56	4.03965	1.87168e-05	0.000268202
68891	Cd177	mRNA	4.78	78.97	4.04481	4.15979e-05	0.000531979
11847	Arg2	mRNA	6.56	108.71	4.05045	9.14499e-17	1.14195e-14
380863	Tmem171	mRNA	0.94	15.54	4.05434	0.000168822	0.0017474
13723	Emb	mRNA	9.12	151.83	4.05722	9.7941e-19	1.67863e-16
232975	Atp1a3	mRNA	2.48	41.91	4.07629	0.00012565	0.00136436
21817	Tgm2	mRNA	1036.01	17496.4	4.07795	2.87014e-42	3.34505e-39
13653	Egr1	mRNA	531.26	8980.29	4.07929	7.04001e-15	6.72532e-13
384009	Glipr2	mRNA	9.06	153.66	4.08359	1.16163e-11	7.15056e-10
57814	Kcne4	mRNA	3.73	63.93	4.10062	4.51474e-07	1.05942e-05
57444	Isg20	mRNA	20.13	351.16	4.12469	7.29934e-06	0.000117719
631323	Gm12250	mRNA	36.15	630.71	4.12481	0.00315169	0.0198745
55932	Gbp3	mRNA	113.69	1993.12	4.13181	0.000652321	0.005433
381404	Pabpc1l	mRNA	0.95	16.6	4.13294	8.48808e-05	0.000969861
215418	Csrnp1	mRNA	296.77	5228.56	4.139	7.75695e-17	9.8266e-15
628900	Serpina3i	mRNA	10.22	180.44	4.14155	5.76898e-11	3.15167e-09
244418	Prag1	mRNA	10.44	185.65	4.15302	3.52595e-08	1.10864e-06
14221	Fjx1	mRNA	0.94	16.83	4.16696	0.000262062	0.0025131
70784	Rasl12	mRNA	1.57	28.27	4.16701	0.00796628	0.0416242
12810	Coch	mRNA	0.96	17.24	4.16774	0.00374634	0.0227566
442827	Rab44	mRNA	2.2	40.01	4.18445	1.31178e-06	2.64999e-05
240672	Dusp5	mRNA	12.48	227.58	4.18823	3.4539e-14	3.04955e-12
71934	Car13	mRNA	5.07	92.54	4.18892	8.38295e-07	1.81375e-05
12182	Bst1	mRNA	2.18	39.85	4.1906	1.67519e-07	4.4848e-06
50930	Tnfsf14	mRNA	8.67	158.43	4.19129	1.98427e-08	6.63268e-07
13537	Dusp2	mRNA	9.35	170.91	4.19167	1.91152e-25	6.30512e-23
80879	Slc16a3	mRNA	5.31	97.38	4.19699	2.17678e-16	2.52016e-14
24110	Usp18	mRNA	149.69	2760.72	4.20497	0.00229306	0.0154957
20344	Selp	mRNA	83.26	1552.8	4.22114	2.10505e-08	6.99628e-07
100532	Rell1	mRNA	177.6	3314.72	4.22219	1.91014e-44	2.5687e-41
75141	Rasd2	mRNA	1.53	28.7	4.22644	7.6211e-05	0.000889994
80859	Nfkbiz	mRNA	228.37	4306.76	4.23719	4.52529e-14	3.8971e-12
14313	Fst	mRNA	63.51	1227.94	4.27314	3.59236e-11	2.00644e-09
21950	Tnfsf9	mRNA	1.25	24.33	4.27711	1.27004e-05	0.000191074
18124	Nr4a3	mRNA	3.13	60.73	4.27724	3.58381e-09	1.40161e-07
23886	Gdf15	mRNA	88.47	1724.13	4.28462	6.78899e-15	6.52116e-13
15958	Ifit2	mRNA	82.34	1609.68	4.28908	2.65018e-08	8.62764e-07
15562	Htr4	mRNA	0.33	6.64	4.31123	0.00620454	0.0342819
65255	Asb4	mRNA	2.51	49.91	4.31231	6.4306e-07	1.43392e-05
238393	Serpina3f	mRNA	58.18	1158.22	4.31514	1.47146e-11	8.90104e-10
237831	Slc13a5	mRNA	22.09	441.47	4.32096	1.48933e-28	7.03688e-26
100038947	Sirpb1c	mRNA	1.29	25.82	4.32663	0.000663678	0.00549878
14344	Fut2	mRNA	0.94	18.97	4.33588	0.000124436	0.0013537
20293	Ccl12	mRNA	0.34	6.8	4.33922	0.00835926	0.0432229
17133	Maff	mRNA	112.89	2289.65	4.34214	4.91744e-20	9.55185e-18
110880	Scn4a	mRNA	0.64	12.99	4.34515	0.00472546	0.0274936
23872	Ets2	mRNA	501.65	10227.4	4.34962	1.67212e-32	1.044e-29
112419	Ifit1bl2	mRNA	5.92	123.24	4.3792	4.90224e-05	0.000609105
15894	Icam1	mRNA	277.34	5826.64	4.39295	0.000136211	0.00146178
12477	Ctla4	mRNA	0.93	19.71	4.40147	2.21394e-05	0.000308153
17394	Mmp8	mRNA	11.42	242.77	4.40997	1.40304e-11	8.54634e-10
80982	Cemip	mRNA	0.33	7.12	4.41505	0.00647647	0.0354482
27218	Slamf1	mRNA	1.26	26.9	4.41679	5.58271e-05	0.000679172
20568	Slpi	mRNA	23.6	505.77	4.42177	0.00601193	0.0334289
73835	Ifitm5	mRNA	1.54	33.61	4.44372	1.33797e-07	3.68934e-06
73914	Irak3	mRNA	43.34	950.43	4.4549	0.00154374	0.0111454
69189	Mcemp1	mRNA	2.52	55.31	4.45578	4.59078e-07	1.07438e-05
12557	Cdh17	mRNA	0.33	7.32	4.45866	0.00995561	0.049571
229898	Gbp5	mRNA	34.1	750.17	4.45945	5.09738e-09	1.94568e-07
15368	Hmox1	mRNA	535.79	11804.5	4.46153	2.95396e-49	4.69465e-46
11689	Alox5	mRNA	0.63	14.24	4.49164	0.000522457	0.00449267
117167	Steap4	mRNA	1563.02	35192.6	4.49286	1.25687e-07	3.49882e-06
79201	Tnfrsf23	mRNA	8.79	198.47	4.49715	3.75146e-08	1.17322e-06
224674	Slc37a1	mRNA	52.62	1200.09	4.51149	3.32559e-38	2.76848e-35
15982	Ifrd1	mRNA	358.13	8215.63	4.51982	4.53879e-28	2.03454e-25
212998	BC016579	mRNA	2.17	50.11	4.52759	2.50364e-09	1.02415e-07
101401	Adamts9	mRNA	12.59	292.18	4.53681	5.12828e-09	1.95321e-07
20682	Sox9	mRNA	65.58	1532.36	4.54631	4.98301e-17	6.50097e-15
54720	Rcan1	mRNA	442.41	10386	4.55312	2.89701e-18	4.40396e-16
207259	Zbtb7c	mRNA	3.11	73.57	4.56339	1.9805e-06	3.75929e-05
12655	Chil3	mRNA	14.16	339.4	4.58291	3.29983e-07	8.04569e-06
22113	Phlda2	mRNA	0.61	14.64	4.59096	0.000720227	0.00589467
22411	Wnt11	mRNA	0.62	14.91	4.59689	0.00260045	0.0171357
56173	Cldn14	mRNA	102.78	2488.56	4.59764	8.47426e-20	1.57603e-17
232813	Shisa7	mRNA	0.34	8.17	4.60733	0.00362166	0.0221843
15081	H3f3b	mRNA	2746.66	67008.9	4.6086	1.56286e-99	2.73219e-95
75750	Slc10a6	mRNA	20.06	490.32	4.61159	2.00337e-11	1.17922e-09
209488	Hsh2d	mRNA	0.34	8.22	4.61501	0.00634548	0.0348842
228543	Rhov	mRNA	0.34	8.29	4.62517	0.00776354	0.0408187
18218	Dusp8	mRNA	30.75	760.15	4.62782	2.3178e-11	1.35518e-09
245631	Pwwp3b	mRNA	2.53	62.52	4.62874	0.00143786	0.0104999
19222	Ptgir	mRNA	0.62	15.41	4.63143	0.000505007	0.00437706
58218	Trem3	mRNA	0.62	15.41	4.63165	0.000659856	0.00547749
52118	Pvr	mRNA	112.67	2808.19	4.63946	3.34018e-18	5.03388e-16
17873	Gadd45b	mRNA	97.4	2455.04	4.65574	2.16781e-18	3.38372e-16
12702	Socs3	mRNA	312.48	7910.55	4.66192	3.37796e-55	8.4362e-52
13710	Elf3	mRNA	5.58	142.13	4.67115	7.42413e-10	3.37113e-08
27273	Pdk4	mRNA	397.93	10322.6	4.69713	1.4451e-14	1.33668e-12
18752	Prkcg	mRNA	7.87	206.27	4.71231	4.98718e-07	1.15631e-05
330671	B4galnt4	mRNA	0.95	25.09	4.72293	3.77447e-05	0.000490233
100042960	Gm4131	mRNA	1.26	33.44	4.7285	0.00275822	0.0178788
21828	Thbs4	mRNA	0.17	4.4	4.73089	0.00938535	0.047393
338521	Fa2h	mRNA	0.17	4.43	4.73751	0.00759163	0.040205
69398	Cdhr4	mRNA	0.94	25.23	4.74496	0.00130327	0.00967629
541610	Trcg1	mRNA	0.17	4.48	4.75072	0.00927568	0.0469979
19730	Ralgds	mRNA	36.51	988.56	4.75904	1.39855e-39	1.35831e-36
76982	Vxn	mRNA	0.62	17.16	4.79191	0.000390051	0.00353309
77974	Rdh12	mRNA	1.87	52.07	4.80003	2.56529e-11	1.47521e-09
14915	Guca2a	mRNA	0.17	4.78	4.84405	0.00820313	0.0426173
13199	Ddn	mRNA	0.33	9.68	4.85548	0.00230427	0.0155534
20210	Saa3	mRNA	99.82	2905.65	4.8634	0.00083702	0.00668164
54648	Ccdc120	mRNA	15.7	464.79	4.88764	2.13146e-26	7.76295e-24
71405	Fam83c	mRNA	0.94	28.41	4.92424	1.75378e-06	3.40283e-05
54199	Ccrl2	mRNA	26.8	824.74	4.94341	4.40028e-14	3.8082e-12
268465	Eme1	mRNA	0.17	5.17	4.9514	0.00379897	0.0230043
319178	H2bc3	mRNA	0.17	5.22	4.96502	0.00811785	0.0422621
20201	S100a8	mRNA	38.38	1218.53	4.98854	1.77563e-08	6.00688e-07
18793	Plaur	mRNA	12.12	388.54	5.00247	5.3433e-14	4.579e-12
21930	Tnfaip6	mRNA	3.3	105.86	5.00497	1.7233e-05	0.000250014
102633986	Gm31679	mRNA	0.17	5.38	5.01336	0.00578402	0.0324507
170768	Pfkfb3	mRNA	305.51	9885.58	5.01602	2.36986e-05	0.000326992
14704	Gng3	mRNA	0.17	5.45	5.02913	0.00259318	0.0171072
15977	Ifnb1	mRNA	0.17	5.49	5.03715	0.00259976	0.0171357
20202	S100a9	mRNA	49.34	1632.06	5.04767	1.01415e-10	5.27659e-09
12475	Cd14	mRNA	101.88	3416.98	5.06778	9.55748e-19	1.6543e-16
22038	Plscr1	mRNA	223.71	7519.19	5.07087	1.78333e-10	8.83179e-09
23849	Klf6	mRNA	218.97	7378.22	5.07445	5.54022e-13	4.08176e-11
13349	Ackr1	mRNA	2.8	95.37	5.09157	6.47869e-06	0.000105951
211550	Tifa	mRNA	304.29	10508.6	5.10999	4.87659e-11	2.69787e-09
22141	Tub	mRNA	1.24	43.5	5.13736	4.65694e-06	7.91952e-05
326623	Tnfsf15	mRNA	0.95	33.71	5.14732	7.83097e-06	0.000124682
18578	Pde4b	mRNA	308.73	11139.1	5.17312	5.50578e-11	3.02679e-09
12716	Ckmt1	mRNA	0.33	12.1	5.17551	0.00772825	0.0407103
13874	Ereg	mRNA	3.96	144.39	5.18873	7.33228e-06	0.000118032
15566	Htr7	mRNA	0.17	6.22	5.21208	0.00123451	0.00925061
17063	Muc13	mRNA	1.57	58.21	5.21404	1.63188e-08	5.57198e-07
16878	Lif	mRNA	1.24	46.62	5.23775	2.31865e-05	0.000321449
67741	4930579F01Rik	mRNA	0.91	34.65	5.24669	2.29607e-06	4.28387e-05
14469	Gbp2	mRNA	89.8	3451.26	5.26424	0.0003081	0.00288341
245128	AU018091	mRNA	0.62	23.94	5.27629	0.000230905	0.00226018
231655	Oasl1	mRNA	87.33	3389.85	5.27852	2.59262e-12	1.74324e-10
24088	Tlr2	mRNA	62.03	2410.38	5.28026	2.36634e-05	0.000326764
12654	Chil1	mRNA	4.75	185.3	5.28552	2.49291e-07	6.35292e-06
56774	Slc6a14	mRNA	0.17	6.63	5.30012	0.0024292	0.0161657
12962	Crybb3	mRNA	7.18	285.06	5.31118	5.9909e-33	3.879e-30
83397	Akap12	mRNA	50	1992.53	5.31666	1.58261e-17	2.19581e-15
105244826	Gm40363	mRNA	0.17	6.99	5.37464	0.00230098	0.0155372
100038882	Isg15	mRNA	49.07	2070.28	5.39888	0.000126862	0.00137581
233011	Itpkc	mRNA	86.61	3706.93	5.41958	1.81423e-14	1.64333e-12
99929	Tiparp	mRNA	147.13	6368.26	5.43569	1.72422e-67	6.02857e-64
20698	Sphk1	mRNA	5.9	261.79	5.47225	7.23638e-39	6.32532e-36
15200	Hbegf	mRNA	14.23	634.14	5.4783	8.314e-21	1.70994e-18
93715	Pcdhga7	mRNA	0.17	7.57	5.49078	0.000855835	0.00680387
11541	Adora2b	mRNA	0.34	15.2	5.50081	0.0019199	0.0133084
108168679	LOC108168679	mRNA	0.17	7.7	5.51259	0.000917502	0.00723163
66214	Rgcc	mRNA	0.33	15.41	5.52467	6.70446e-05	0.000796787
22337	Vdr	mRNA	0.34	15.52	5.53299	4.99215e-05	0.000616333
69573	Hilpda	mRNA	30.6	1418.13	5.53425	1.88367e-29	9.1473e-27
330836	Slc7a6	mRNA	8.1	378.22	5.54442	1.32329e-18	2.16203e-16
15937	Ier3	mRNA	20.86	974.12	5.54557	1.5579e-10	7.80377e-09
226040	Tmem252	mRNA	1.53	73.38	5.58105	9.49496e-08	2.73912e-06
245195	Retnlg	mRNA	7.98	382.72	5.58418	2.56685e-16	2.93292e-14
23845	Clec5a	mRNA	1.28	61.95	5.60238	5.90015e-07	1.33436e-05
12703	Socs1	mRNA	4.09	201.91	5.62519	5.1272e-20	9.84986e-18
433470	AA467197	mRNA	0.33	17.3	5.69073	0.000649493	0.00541719
76964	2610028H24Rik	mRNA	0.17	8.92	5.72349	0.00071765	0.00587633
74145	F13a1	mRNA	2.82	149.18	5.72654	1.26982e-11	7.76188e-10
100702	Gbp6	mRNA	140.26	7590.26	5.75798	0.000170206	0.00175859
108078	Olr1	mRNA	1.89	103.52	5.77674	0.0033665	0.020907
60533	Cd274	mRNA	49.54	2724.53	5.78123	2.15899e-12	1.47435e-10
93708	Pcdhgc5	mRNA	0.17	9.38	5.79328	0.000113474	0.00125079
12768	Ccr1	mRNA	4.11	228.41	5.79807	3.47138e-15	3.44811e-13
330962	Slc51b	mRNA	0.95	53.96	5.83476	3.49374e-08	1.1005e-06
21857	Timp1	mRNA	0.92	53.7	5.85982	2.78175e-07	6.96713e-06
11839	Areg	mRNA	0.34	19.5	5.86078	0.000939203	0.00736946
20614	Snap25	mRNA	0.17	9.87	5.86638	0.00692821	0.0373133
215446	Entpd3	mRNA	0.63	36.6	5.86812	4.18178e-07	9.93287e-06
214855	Arid5a	mRNA	40.41	2417.93	5.90292	7.24441e-77	6.33234e-73
21825	Thbs1	mRNA	23.49	1432.3	5.93034	8.52346e-19	1.50512e-16
229927	Clca3b	mRNA	0.17	10.34	5.93289	0.000999314	0.00775411
76872	Ccdc116	mRNA	0.33	21.17	5.9834	6.92158e-06	0.000112561
20209	Saa2	mRNA	722.58	46169.9	5.99766	9.018e-06	0.000141647
80978	Mrgprh	mRNA	0.34	21.48	6.00271	4.25305e-05	0.000541528
21333	Tac1	mRNA	0.17	10.88	6.00276	0.00106822	0.00818341
66809	Krt20	mRNA	0.17	11.04	6.02547	0.000794245	0.00638978
260315	Nav3	mRNA	0.17	11.34	6.06069	0.000255203	0.0024649
223881	Rnd1	mRNA	285.45	19055.7	6.06085	3.9233e-17	5.23567e-15
328561	Apol10b	mRNA	1.29	86.44	6.06797	5.46347e-05	0.000666521
381522	Ccdc180	mRNA	1.55	104.58	6.07344	4.3053e-10	1.99115e-08
74264	Rnf138rt1	mRNA	0.17	11.74	6.11296	8.03407e-05	0.000926462
56642	Ankrd2	mRNA	2.85	197.01	6.11343	1.90551e-16	2.25082e-14
18356	Olfr56	mRNA	0.17	11.79	6.11657	0.00207055	0.014195
76854	Gper1	mRNA	0.17	11.8	6.1203	0.000171044	0.00176278
20302	Ccl3	mRNA	3.37	234.99	6.12426	5.05622e-17	6.54762e-15
22169	Cmpk2	mRNA	60.7	4272.18	6.13706	0.000185426	0.00188576
217698	Acot5	mRNA	2.43	174.31	6.16183	4.68756e-07	1.09556e-05
13003	Vcan	mRNA	2.15	155.37	6.17371	1.45007e-10	7.30552e-09
18223	Numbl	mRNA	10.6	777.71	6.19715	3.09082e-06	5.58778e-05
57390	Psors1c2	mRNA	0.17	12.49	6.19811	0.000812153	0.00652185
574405	DXBay18	mRNA	0.17	12.58	6.21014	3.74293e-05	0.000487222
214593	Duox2	mRNA	0.17	12.66	6.21767	2.03038e-05	0.00028579
23844	Clca1	mRNA	0.17	12.65	6.21964	0.00324622	0.0203115
21926	Tnf	mRNA	1.9	144.08	6.24109	2.9537e-09	1.1709e-07
320558	Sycp2	mRNA	0.17	13	6.25589	2.48596e-05	0.000341395
67405	Nts	mRNA	0.17	13.25	6.28235	0.00157846	0.0113418
239463	Fam83a	mRNA	3.98	314.91	6.30605	1.23325e-20	2.47812e-18
77125	Il33	mRNA	25.08	1991.64	6.31113	1.49892e-05	0.000221506
93704	Pcdhgb7	mRNA	0.17	13.59	6.32084	2.58067e-05	0.000353568
73121	Rflna	mRNA	0.17	13.64	6.32728	0.000443702	0.00394347
56546	Sec1	mRNA	0.17	13.73	6.33295	1.20648e-05	0.000183246
73340	Nptxr	mRNA	0.17	13.9	6.35343	0.00318953	0.0200717
380924	Olfm4	mRNA	0.34	27.48	6.35557	0.000114026	0.00125608
625599	Gml	mRNA	0.17	13.97	6.3585	0.00721076	0.0385146
15959	Ifit3	mRNA	165.65	13717.9	6.37181	2.93083e-05	0.000395041
18413	Osm	mRNA	0.34	27.84	6.37382	2.60018e-06	4.77455e-05
667370	Ifit3b	mRNA	46.68	3880.56	6.37724	0.000121317	0.00132471
332131	Krt78	mRNA	0.33	28.03	6.38943	0.000102818	0.0011474
66261	Tm4sf20	mRNA	0.34	28.46	6.40825	6.18844e-05	0.00074406
228413	Prrg4	mRNA	1.86	160.28	6.43032	6.99933e-14	5.91122e-12
50501	Prok2	mRNA	0.17	14.71	6.43171	0.00163006	0.0116646
433016	Cstdc4	mRNA	0.34	29.24	6.44496	4.60074e-05	0.000577802
239845	Gpr156	mRNA	0.17	15.31	6.49094	0.000299547	0.00281693
20311	Cxcl5	mRNA	1.24	111.52	6.49655	0.00106948	0.00818953
21942	Tnfrsf9	mRNA	0.95	86.37	6.50028	2.50825e-07	6.37342e-06
16181	Il1rn	mRNA	76.27	7299.17	6.58046	8.72998e-07	1.87031e-05
232431	Gprc5a	mRNA	0.34	32.51	6.59911	2.08779e-07	5.47208e-06
208151	Tmem132b	mRNA	0.17	16.86	6.62799	0.000186206	0.00189039
14282	Fosb	mRNA	7.03	711.32	6.66099	1.45895e-19	2.68478e-17
414084	Tnip3	mRNA	0.34	34.64	6.69104	8.04204e-07	1.75082e-05
170720	Card14	mRNA	0.34	35.11	6.70974	2.21686e-06	4.16722e-05
16193	Il6	mRNA	1.55	169.94	6.77384	8.62483e-22	2.01039e-19
11542	Adora3	mRNA	0.17	18.74	6.77744	3.6617e-06	6.45301e-05
14748	Gpr3	mRNA	0.17	19.01	6.80152	9.72701e-05	0.00109285
17474	Clec4d	mRNA	1.56	176.22	6.82267	9.98506e-17	1.23801e-14
107934	Celsr3	mRNA	0.94	112.47	6.89542	2.76002e-09	1.11433e-07
19225	Ptgs2	mRNA	0.63	75.1	6.89877	3.10385e-08	9.93801e-07
12642	Ch25h	mRNA	0.94	112.41	6.90838	1.18316e-09	5.13251e-08
56619	Clec4e	mRNA	2.54	309.81	6.93114	6.10292e-16	6.50556e-14
19288	Ptx3	mRNA	0.34	41.7	6.95803	0.000135229	0.00145214
58217	Trem1	mRNA	1.25	155.91	6.95844	7.28202e-14	6.1204e-12
16365	Acod1	mRNA	5.01	678.43	7.08235	3.09122e-21	6.51092e-19
12351	Car4	mRNA	0.17	23.55	7.10477	3.28144e-06	5.8837e-05
20303	Ccl4	mRNA	3.43	477.8	7.12105	1.13227e-44	1.64953e-41
268885	Stfa2l1	mRNA	0.17	24.62	7.16786	1.56605e-06	3.08656e-05
13197	Gadd45a	mRNA	27.85	4131.73	7.2131	4.89251e-59	1.42551e-55
223513	Abra	mRNA	0.34	51.64	7.26714	7.56509e-06	0.000121111
320563	Islr2	mRNA	0.17	27.07	7.30456	8.68166e-07	1.86224e-05
11910	Atf3	mRNA	32.04	5114.73	7.31872	3.56902e-24	1.07575e-21
20558	Slfn4	mRNA	12.93	2161.23	7.38448	2.89949e-08	9.36949e-07
58185	Rsad2	mRNA	114.04	20277.8	7.47417	1.73549e-07	4.63204e-06
245126	Tarm1	mRNA	0.34	61.86	7.52628	1.25148e-07	3.48937e-06
14825	Cxcl1	mRNA	71.88	13419	7.54444	2.66558e-19	4.8041e-17
17386	Mmp13	mRNA	0.63	122.36	7.60179	2.79225e-09	1.11907e-07
16178	Il1r2	mRNA	2.19	427.14	7.60647	7.84145e-26	2.63623e-23
26570	Slc7a11	mRNA	0.62	130.53	7.71519	5.159e-09	1.95639e-07
15957	Ifit1	mRNA	79.23	16685.2	7.71828	1.1848e-06	2.43392e-05
83430	Il23a	mRNA	1.48	341.89	7.84763	0.0023209	0.0156354
240913	Adamts4	mRNA	4.1	947.29	7.85108	1.12415e-16	1.38397e-14
16153	Il10	mRNA	2.21	551.4	7.9601	6.0836e-22	1.43721e-19
239552	Apol8	mRNA	0.33	83.97	7.96964	9.48829e-08	2.73912e-06
21929	Tnfaip3	mRNA	58.5	15041.6	8.00641	2.52416e-11	1.45635e-09
20339	Sele	mRNA	2.13	556.23	8.02899	8.98729e-17	1.13033e-14
20753	Sprr1a	mRNA	0.17	45.4	8.0479	0.00191201	0.0132642
80885	Hcar2	mRNA	7.62	2957.42	8.59992	1.09878e-22	2.91042e-20
20306	Ccl7	mRNA	0.94	401.54	8.74603	4.73825e-17	6.22812e-15
15945	Cxcl10	mRNA	33.76	16375.8	8.92209	6.56603e-09	2.44749e-07
18787	Serpine1	mRNA	17.95	8731.58	8.9265	7.7623e-09	2.83892e-07
64654	Fgf23	mRNA	0.17	89.17	9.01916	0.0010775	0.00823286
20296	Ccl2	mRNA	4.74	2841.94	9.22744	4.29793e-09	1.666e-07
330122	Cxcl3	mRNA	0.17	122.88	9.48065	3.85201e-13	2.97969e-11
14283	Fosl1	mRNA	0.17	191.99	10.1241	3.11512e-05	0.000415397
18126	Nos2	mRNA	0.17	202.09	10.198	0.000158786	0.00165923
12985	Csf3	mRNA	0.34	457.08	10.4126	3.16363e-09	1.24846e-07
20310	Cxcl2	mRNA	3.78	5376.81	10.4733	1.94252e-28	8.9366e-26
