# Supplementary material for: MAFF alleviates hepatic ischemia–reperfusion injury by regulating the CLCF1/STAT3 signaling pathway
Source: Cell Mol Biol Lett. 2025 Apr 1;30:39. doi: 10.1186/s11658-025-00721-x (PMC11963299; doi:10.1186/s11658-025-00721-x)
Supplement: Supplementary file 10 — Additional File 10. [file 11658_2025_721_MOESM10_ESM.xlsx]

## Sheet: Sheet1
Gene ID	Gene Symbol	Type	rAd-shNC Average Read Count	rAd-shMAFF Average Read Count	log2 (shMaff / NC)	Pvalue(rAd-shMaff / rAd-shNC)	Qvalue (rAd-shMaff / rAd-shNC)
243529	H1f10	mRNA	65.9	0.39	-7.39082	0.000641	0.00421318
212517	Cfap44	mRNA	23.46	0.2	-6.87696	7.54e-05	0.00067
677884	Pakap	mRNA	19.25	0.2	-6.58839	5.42e-06	6.74e-05
13086	Cyp2a4	mRNA	683.72	7.83	-6.4476	9.89e-06	0.000115
75404	Arhgap36	mRNA	52.49	0.72	-6.17844	4.62e-06	5.88e-05
239552	Apol8	mRNA	14.13	0.2	-6.14665	2.24e-05	0.000234
69885	Aunip	mRNA	22.2	0.39	-5.82494	0.000527	0.00356677
207854	Fmr1nb	mRNA	10.92	0.2	-5.79063	0.00115781	0.00692658
11551	Adra2a	mRNA	10.75	0.2	-5.76798	0.00128443	0.00755204
319148	H3c3	mRNA	20.32	0.39	-5.69771	0.00227775	0.012185
100039596	Tcf24	mRNA	47.77	1.09	-5.44924	4.08e-07	6.61e-06
107585	Dio3	mRNA	8.23	0.2	-5.38329	0.0004	0.002821
12950	Hapln1	mRNA	73.75	1.81	-5.34625	0.00511203	0.02363
239659	C1ql4	mRNA	15.68	0.39	-5.32834	0.000862	0.00539544
245555	Nexmif	mRNA	15.63	0.39	-5.32242	0.00153881	0.0087813
208151	Tmem132b	mRNA	7.9	0.2	-5.3157	0.00213999	0.0115472
73708	Dppa3	mRNA	7.43	0.2	-5.2488	0.00260652	0.0135774
192200	Wfdc12	mRNA	14.82	0.39	-5.24463	0.00111603	0.0067167
13082	Cyp26a1	mRNA	274.09	8.02	-5.09574	7.46e-32	2e-29
217217	Asb16	mRNA	6.6	0.19	-5.08313	0.00392774	0.0190809
70166	Lipn	mRNA	6.25	0.19	-5.00547	0.00810842	0.0345931
435145	Shisa8	mRNA	11.97	0.39	-4.93455	0.0103305	0.0421854
58227	Fam184b	mRNA	5.93	0.2	-4.91963	0.00283661	0.014593
319168	H2ac12	mRNA	11.08	0.39	-4.82752	0.0126482	0.0498638
12163	Bmp8a	mRNA	10.99	0.39	-4.81229	0.000668	0.00436713
60530	Fignl1	mRNA	139.32	5.13	-4.76315	0.000899	0.00559007
80986	Ckap2	mRNA	266.8	10	-4.73758	0.000946	0.00582924
14738	Gpr12	mRNA	10.08	0.39	-4.69365	0.00154801	0.00882227
14283	Fosl1	mRNA	46.12	1.8	-4.67589	1.59e-06	2.27e-05
94071	Clec2h	mRNA	118.69	4.76	-4.63869	2.38e-20	2.82e-18
171405	Slc22a27	mRNA	90.11	3.65	-4.6269	1.45e-07	2.66e-06
71988	Esco2	mRNA	144.52	5.85	-4.62666	0.00121582	0.00721673
52033	Pbk	mRNA	104.55	4.34	-4.5917	0.00565484	0.0256898
546049	C330021F23Rik	mRNA	35.02	1.45	-4.59	1.82e-06	2.56e-05
26909	Exo1	mRNA	24.83	1.08	-4.52208	0.000704	0.00456195
404710	Iqgap3	mRNA	172.82	7.68	-4.49246	1.32e-06	1.92e-05
665622	Hist1h2br	mRNA	24.18	1.08	-4.48521	0.00181725	0.0100929
20460	Stil	mRNA	125.82	5.8	-4.43922	9.64e-07	1.45e-05
668588	Gm9257	mRNA	8.44	0.39	-4.43668	0.00300223	0.0152827
245527	Eda2r	mRNA	142.01	6.58	-4.43257	8.53e-08	1.64e-06
12532	Cdc25c	mRNA	31.36	1.45	-4.43104	0.000546	0.00367244
93835	Amn	mRNA	15.51	0.72	-4.43002	0.00664081	0.0293855
56419	Diaph3	mRNA	70.04	3.25	-4.42841	1.72e-05	0.000185
239845	Gpr156	mRNA	15.27	0.73	-4.3872	0.00114603	0.00687261
102920	Cenpi	mRNA	52.62	2.55	-4.36601	0.000137	0.00111907
432839	Gprin2	mRNA	14.87	0.72	-4.3631	0.00120985	0.00718372
72391	Cdkn3	mRNA	94.49	4.72	-4.3234	0.000204	0.0015774
212998	BC016579	mRNA	42.59	2.19	-4.28352	2.53e-07	4.34e-06
16835	Ldlr	mRNA	5836.97	301.08	-4.27699	1.45e-51	9.01e-49
236930	Ercc6l	mRNA	78.49	4.06	-4.2722	3.08e-05	0.00031
574404	Gm14685	mRNA	34.97	1.84	-4.24693	2.86e-07	4.86e-06
12442	Ccnb2	mRNA	335.11	17.87	-4.22912	0.000237	0.00179799
216227	Slc17a8	mRNA	1347.6	72.66	-4.21303	2.09e-05	0.00022
56739	Rec8	mRNA	67.47	3.65	-4.20636	1.35e-08	3.07e-07
70645	Oip5	mRNA	62.72	3.63	-4.11242	4.54e-05	0.000433
22445	Xlr3a	mRNA	75.18	4.39	-4.09963	3.72e-07	6.1e-06
14793	Cdca3	mRNA	441.83	26.19	-4.07638	0.000228	0.001736
69928	Cenps	mRNA	12.14	0.72	-4.07472	0.00471203	0.0221507
56185	Hao2	mRNA	12.01	0.72	-4.06163	0.012349	0.0489832
51944	Knstrn	mRNA	222.57	13.42	-4.05136	0.000957	0.00588793
193740	Hspa1a	mRNA	915.47	55.98	-4.03165	0.00881989	0.0370041
227627	Obp2a	mRNA	64.59	3.98	-4.01891	0.000187	0.00146355
11438	Chrna4	mRNA	47.53	2.93	-4.01783	9.73e-07	1.46e-05
54392	Ncapg	mRNA	58.54	3.63	-4.01116	0.00144385	0.00830045
217698	Acot5	mRNA	40.75	2.56	-3.99155	7.85e-05	0.000696
107995	Cdc20	mRNA	311	20.01	-3.95811	0.00110452	0.00665802
17279	Melk	mRNA	44.86	2.89	-3.9562	0.00304898	0.0154891
110789	Adgrv1	mRNA	196.43	12.74	-3.94694	3.63e-07	5.98e-06
12309	S100g	mRNA	11.42	0.74	-3.94529	0.00687095	0.0302305
76131	Depdc1a	mRNA	88.41	5.8	-3.93016	0.000244	0.00184377
208628	Kntc1	mRNA	55.62	3.67	-3.9235	0.000264	0.00196763
17773	Mtnr1a	mRNA	38.33	2.53	-3.92047	0.000253	0.00190725
268697	Ccnb1	mRNA	242.32	16.03	-3.91809	0.0113905	0.0458006
16580	Kifc5b	mRNA	22.45	1.49	-3.91806	0.00437284	0.0208199
70546	Zdhhc2	mRNA	110.63	7.34	-3.91436	6.47e-06	7.87e-05
13605	Ect2	mRNA	254.13	17.07	-3.8959	0.000218	0.00167287
11799	Birc5	mRNA	228.85	15.47	-3.88712	0.000717	0.00463208
20419	Shcbp1	mRNA	112.16	7.58	-3.88633	4.71e-05	0.000448
268958	Capn11	mRNA	15.97	1.09	-3.86977	0.00399813	0.0193528
15511	Hspa1b	mRNA	1880.87	129.94	-3.85552	0.00762051	0.0328571
272551	Gins2	mRNA	92.31	6.5	-3.82728	0.0124953	0.0493949
78733	Troap	mRNA	25.36	1.79	-3.82074	0.00283235	0.0145796
71198	Otud1	mRNA	625.74	44.82	-3.80333	3.26e-15	2.06e-13
100503583	Fsbp	mRNA	15.55	1.12	-3.79421	0.00475434	0.0222836
231946	Fam221a	mRNA	25.32	1.84	-3.78222	0.000876	0.00547054
13048	Cux2	mRNA	129.91	9.56	-3.76481	5.94e-09	1.46e-07
12534	Cdk1	mRNA	306.27	22.87	-3.74351	0.00233316	0.0124281
19348	Kif20a	mRNA	267.82	20.32	-3.72021	0.000953	0.00586618
11941	Atp2b2	mRNA	81	6.18	-3.71271	4.21e-09	1.06e-07
11937	Atp2a1	mRNA	28.62	2.19	-3.70971	0.00434947	0.0207313
74041	Ddias	mRNA	123	9.51	-3.69386	3.09e-06	4.13e-05
12448	Ccne2	mRNA	290.51	23.15	-3.64948	0.000458	0.00317075
66977	Nuf2	mRNA	86.24	6.91	-3.64183	0.00065	0.0042654
67620	Lrp2bp	mRNA	44.96	3.66	-3.61819	0.000116	0.00097
100043108	Cyp2c69	mRNA	240.64	19.76	-3.60611	3.44e-07	5.7e-06
17219	Mcm6	mRNA	1033.88	85.55	-3.59519	0.00018	0.00141466
11838	Arc	mRNA	21.77	1.81	-3.58832	0.0012735	0.00750043
70701	Nipal1	mRNA	1331.27	111.61	-3.57628	3.99e-54	3.66e-51
22137	Ttk	mRNA	56.71	4.76	-3.57439	0.000594	0.00394607
106795	Tcf19	mRNA	133.71	11.23	-3.57329	2.09e-05	0.00022
73804	Kif2c	mRNA	73.34	6.18	-3.56961	0.000376	0.00266747
623474	Rad54b	mRNA	51.58	4.36	-3.56393	9.05e-08	1.73e-06
14451	Gas1	mRNA	131.48	11.26	-3.54577	4.84e-09	1.2e-07
434797	Gm5640	mRNA	29.67	2.54	-3.54505	2.38e-06	3.28e-05
668212	Efr3b	mRNA	252.18	21.8	-3.53196	0.000713	0.00460771
320106	Slc38a11	mRNA	20.87	1.84	-3.50658	0.000617	0.0040706
73453	1700067K01Rik	mRNA	16.47	1.45	-3.5037	0.00221788	0.0118976
76843	Dtl	mRNA	115.26	10.2	-3.49826	1.71e-06	2.43e-05
30927	Snai3	mRNA	12.42	1.1	-3.49336	0.00845026	0.0357785
18143	Npas2	mRNA	32.8	2.93	-3.48334	0.00016	0.00127903
242125	Mab21l3	mRNA	12.16	1.09	-3.48159	0.00420825	0.0202128
218977	Dlgap5	mRNA	124.83	11.32	-3.46287	0.000182	0.00142885
52428	Rhpn2	mRNA	904.33	82.45	-3.45523	1.23e-30	3.03e-28
67121	Mastl	mRNA	67.14	6.13	-3.45229	0.000158	0.00126425
114714	Rad51c	mRNA	87.82	8.03	-3.45096	7.47e-05	0.000665
12447	Ccne1	mRNA	343.15	31.42	-3.44912	0.00118694	0.00707422
83397	Akap12	mRNA	1689.23	155.06	-3.44548	4.28e-53	3.03e-50
56742	Psrc1	mRNA	50.98	4.69	-3.44097	0.00719293	0.0312919
194908	Pld6	mRNA	32.11	2.96	-3.43822	0.00314898	0.0159367
18392	Orc1	mRNA	39.27	3.64	-3.43145	0.000348	0.00248961
58909	Fam13a	mRNA	541.3	50.41	-3.4246	5.49e-09	1.35e-07
18817	Plk1	mRNA	185.31	17.4	-3.41238	3.39e-05	0.000335
170720	Card14	mRNA	7.6	0.72	-3.39613	0.0116614	0.0467016
170826	Ppargc1b	mRNA	782.53	75.77	-3.36847	1.46e-60	1.82e-57
235534	Pxylp1	mRNA	208.35	20.37	-3.35482	3.68e-13	1.79e-11
72119	Tpx2	mRNA	222.13	21.76	-3.35179	0.00354218	0.0175849
71643	Zgrf1	mRNA	70.34	6.91	-3.34768	7.38e-06	8.83e-05
54141	Spag5	mRNA	107.5	10.56	-3.34748	0.000357	0.00254589
69809	1810046K07Rik	mRNA	29.62	2.92	-3.34388	0.000178	0.00140216
217216	BC030867	mRNA	26.05	2.59	-3.33258	0.00988788	0.040673
108907	Nusap1	mRNA	113.3	11.32	-3.32345	7.5e-05	0.000669
19362	Rad51ap1	mRNA	39.55	4	-3.3053	0.00295717	0.0150886
19734	Rgs16	mRNA	2281.61	232.59	-3.29418	7.84e-37	2.97e-34
233406	Prc1	mRNA	262.9	27.08	-3.2792	0.00171182	0.0095898
75317	Parpbp	mRNA	42.71	4.4	-3.27842	0.0018111	0.0100652
245631	Pwwp3b	mRNA	20.95	2.18	-3.26233	0.000838	0.00525966
243385	Gprin3	mRNA	756.05	78.81	-3.26199	7.87e-54	6.54e-51
18973	Pole	mRNA	181.77	18.98	-3.25936	1.55e-05	0.000169
245050	Gask1a	mRNA	130.24	13.85	-3.23369	3.25e-17	2.59e-15
105005	Lratd1	mRNA	105.69	11.27	-3.2287	1.57e-05	0.000171
14857	Gsta1	mRNA	810.25	87.24	-3.21531	0.00207855	0.0112713
20528	Slc2a4	mRNA	44.38	4.8	-3.20904	0.00139535	0.00807124
20725	Serpinb8	mRNA	215.32	23.32	-3.20705	2e-08	4.41e-07
330962	Slc51b	mRNA	16.65	1.8	-3.20693	0.000675	0.00439229
15168	Hcn3	mRNA	144.69	15.72	-3.20186	1.65e-24	2.85e-22
230828	Il22ra1	mRNA	286.52	31.16	-3.20098	9.94e-15	5.8e-13
16571	Kif4	mRNA	114.12	12.42	-3.19961	0.000229	0.00174611
66442	Spc25	mRNA	285.97	31.48	-3.18313	1.12e-06	1.66e-05
26886	Cenph	mRNA	19.85	2.2	-3.1721	0.00788182	0.0337917
56405	Dusp14	mRNA	49.15	5.46	-3.17136	1.92e-08	4.24e-07
19075	Prim1	mRNA	170.31	18.91	-3.17116	1.2e-05	0.000135
269582	Clspn	mRNA	125	13.88	-3.17114	0.000277	0.00204939
216835	Usp43	mRNA	42.11	4.7	-3.16435	0.00153511	0.00876885
14235	Foxm1	mRNA	133.3	14.9	-3.16159	0.000129	0.00106437
22390	Wee1	mRNA	597.09	66.8	-3.1601	6.64e-12	2.7e-10
16881	Lig1	mRNA	349.09	39.12	-3.1575	0.000724	0.0046664
231070	Insig1	mRNA	6898.03	777.85	-3.14863	2.62e-49	1.58e-46
20500	Slc13a2	mRNA	12.79	1.45	-3.1399	0.00185813	0.010265
72022	Slc35f2	mRNA	86.88	9.86	-3.13985	0.000115	0.000964
18005	Nek2	mRNA	395.75	44.92	-3.13926	0.00210931	0.0114028
16147	Ihh	mRNA	19.24	2.19	-3.13687	8.21e-05	0.00072
67849	Cdca5	mRNA	63.61	7.27	-3.12944	0.00183391	0.0101661
230098	Arhgef39	mRNA	60.4	6.95	-3.11914	0.000711	0.00460185
14282	Fosb	mRNA	380.52	43.82	-3.11824	1.56e-07	2.84e-06
13122	Cyp7a1	mRNA	1695.21	195.9	-3.11328	1.11e-10	3.72e-09
236293	Slc22a29	mRNA	52.62	6.13	-3.10198	0.000213	0.00163918
18140	Uhrf1	mRNA	160.24	18.67	-3.1016	0.000189	0.00147531
15357	Hmgcr	mRNA	4202.44	495.05	-3.08559	2.95e-63	4.29e-60
20135	Rrm2	mRNA	1261.91	149.64	-3.07604	2.28e-13	1.15e-11
17218	Mcm5	mRNA	280.05	33.22	-3.07556	1.12e-05	0.000127
208836	Fanci	mRNA	57.7	6.91	-3.06173	0.000152	0.00122549
67305	Gpx7	mRNA	71.8	8.68	-3.04899	0.000631	0.00415334
72155	Cenpn	mRNA	51.05	6.21	-3.03931	0.000476	0.00328063
116939	Pnpla3	mRNA	71.4	8.7	-3.03609	7.79e-07	1.2e-05
69716	Trip13	mRNA	35.84	4.38	-3.03405	0.00157294	0.00893758
68612	Ube2c	mRNA	179.4	22.12	-3.01979	0.000134	0.00110442
228550	Itpka	mRNA	23.43	2.91	-3.01126	3.71e-05	0.000364
26559	Hunk	mRNA	140.04	17.4	-3.0086	7.36e-12	2.97e-10
22784	Slc30a3	mRNA	23.34	2.9	-3.00823	0.000514	0.00349578
20787	Srebf1	mRNA	6242.49	777.44	-3.00532	6.52e-137	5.68e-133
77011	Ticrr	mRNA	26.13	3.26	-3.00229	0.00247691	0.0130408
68014	Zwilch	mRNA	131.65	16.45	-3.00091	0.000117	0.000981
228421	Kif18a	mRNA	31.84	3.99	-2.99693	0.000314	0.00228951
225884	Gstp3	mRNA	679.05	85.7	-2.98615	0.000554	0.00371767
19361	Rad51	mRNA	91.89	11.63	-2.98232	0.000909	0.00563799
107765	Ankrd1	mRNA	31.68	4.01	-2.98067	1.35e-06	1.96e-05
102631909	Gm30124	mRNA	28.59	3.64	-2.97274	0.00691206	0.0303459
279706	Nup62cl	mRNA	11.49	1.47	-2.97033	0.00592474	0.0267218
114249	Npnt	mRNA	57.39	7.33	-2.96924	2.59e-07	4.43e-06
16529	Kcnk5	mRNA	723.2	92.78	-2.96244	3.86e-09	9.8e-08
56150	Mad2l1	mRNA	262.27	34.34	-2.93311	8.11e-05	0.000714
100039815	Gm2436	mRNA	14	1.84	-2.92848	0.00698366	0.0305492
100039830	Gm2446	mRNA	14	1.84	-2.92848	0.00698366	0.0305492
109050	Inka2	mRNA	38.46	5.05	-2.92783	0.000484	0.00332661
76560	Prss8	mRNA	93.93	12.34	-2.92778	9.69e-06	0.000113
12642	Ch25h	mRNA	74.33	9.78	-2.92648	5.61e-06	6.94e-05
67196	Ube2t	mRNA	24.92	3.3	-2.9189	0.00349258	0.0173733
100532	Rell1	mRNA	2122.38	281.21	-2.91595	8.02e-97	4.66e-93
215387	Ncaph	mRNA	109.6	14.54	-2.91401	0.00019	0.00147907
67246	Resf1	mRNA	3488.86	465.37	-2.9063	5.04e-11	1.79e-09
23957	Nr0b2	mRNA	154.06	20.56	-2.90544	1.01e-07	1.9e-06
68549	Sgo2a	mRNA	49.19	6.57	-2.90418	0.00349529	0.0173768
170459	Stard4	mRNA	2557.93	344.77	-2.89128	7.51e-72	1.64e-68
224171	Cip2a	mRNA	148.27	20.1	-2.88304	0.000145	0.00117672
108100	Baiap2	mRNA	1821.68	247.83	-2.87785	4.02e-82	1.4e-78
241525	Ypel4	mRNA	23.99	3.27	-2.87465	4.44e-05	0.000425
53623	Gria3	mRNA	58.88	8.04	-2.87171	0.000412	0.00289375
70713	Gpr137c	mRNA	21.22	2.9	-2.86966	0.000269	0.00200271
110033	Kif22	mRNA	105.7	14.48	-2.86752	0.000591	0.00392945
277743	Fam131c	mRNA	66.13	9.13	-2.8568	9.76e-06	0.000113
15402	Hoxa5	mRNA	177.1	24.53	-2.85208	5.24e-20	6.02e-18
12428	Ccna2	mRNA	245.41	34.03	-2.85038	0.00011	0.000929
11833	Aqp8	mRNA	2044.78	283.59	-2.85005	7.52e-39	3.17e-36
228413	Prrg4	mRNA	344.39	48.01	-2.84249	2.52e-07	4.33e-06
75141	Rasd2	mRNA	31.05	4.35	-2.83483	0.000579	0.00386157
195733	Grhl1	mRNA	250.06	35.06	-2.83431	4.03e-19	4.18e-17
106393	Srl	mRNA	25.7	3.62	-2.82888	0.00139459	0.00807124
237211	Fancb	mRNA	30.78	4.34	-2.82785	0.00180941	0.010059
94089	Trim7	mRNA	823.5	116.78	-2.81794	5.07e-40	2.33e-37
26934	Racgap1	mRNA	195.96	27.85	-2.8148	0.0113917	0.0458006
100689	Spon2	mRNA	243.83	34.9	-2.80464	3.78e-09	9.63e-08
240641	Kif20b	mRNA	107.01	15.41	-2.79616	0.00503673	0.0233375
213956	Fam83f	mRNA	88.1	12.71	-2.79292	5.59e-10	1.65e-08
16765	Stmn1	mRNA	516.39	74.57	-2.79172	0.0015886	0.00900363
20531	Slc34a2	mRNA	55.21	7.98	-2.7905	5.81e-06	7.15e-05
269224	Pask	mRNA	30.07	4.35	-2.78877	0.00458436	0.0216724
13094	Cyp2b9	mRNA	240.98	34.97	-2.78458	4.44e-14	2.42e-12
67177	Cdt1	mRNA	213.36	30.98	-2.78384	4.3e-07	6.93e-06
12235	Bub1	mRNA	53.97	7.91	-2.77017	0.00470389	0.0221184
246277	Csad	mRNA	4082.2	598.44	-2.77008	4.92e-12	2.05e-10
74442	Sgms2	mRNA	1555.86	228.1	-2.76997	2.7e-52	1.75e-49
623230	Tmem200b	mRNA	166.3	24.4	-2.7688	4.04e-07	6.56e-06
110749	Chaf1b	mRNA	197.9	29.21	-2.76049	2.2e-05	0.00023
240672	Dusp5	mRNA	132.09	19.62	-2.75076	3.09e-12	1.32e-10
328232	Gfod1	mRNA	215.65	32.07	-2.7492	4.5e-11	1.61e-09
74407	Ttc25	mRNA	14.5	2.16	-2.74786	0.00822535	0.0350235
217653	Mis18bp1	mRNA	46.6	6.95	-2.74619	0.00079	0.00501239
15507	Hspb1	mRNA	574.31	86.23	-2.7356	3.56e-08	7.41e-07
13214	Defb1	mRNA	133.55	20.1	-2.73181	1.3e-05	0.000145
218544	Sgtb	mRNA	135.43	20.47	-2.72591	8.51e-22	1.14e-19
13099	Cyp2c40	mRNA	457.7	69.45	-2.72034	0.00169433	0.00951019
229473	Tmem131l	mRNA	767.78	116.72	-2.71758	1.12e-34	3.69e-32
71751	Map3k13	mRNA	1022.16	155.63	-2.71547	1.49e-63	2.36e-60
233651	Dchs1	mRNA	204.52	31.25	-2.71046	1.38e-14	7.92e-13
27280	Phlda3	mRNA	152.86	23.39	-2.70829	0.000254	0.00190986
216188	Aldh1l2	mRNA	33.14	5.09	-2.70409	5.17e-05	0.000485
12144	Blm	mRNA	211.66	32.54	-2.70163	1.27e-17	1.06e-15
100043665	Gm10662	mRNA	9.54	1.47	-2.70122	0.00939471	0.0389938
108154	Adamts6	mRNA	63.74	9.81	-2.69914	5.32e-06	6.66e-05
71876	Cenpu	mRNA	38.01	5.86	-2.69847	0.0106492	0.0432439
16323	Inhba	mRNA	247.46	38.25	-2.6935	3.56e-15	2.23e-13
12577	Cdkn1c	mRNA	112.69	17.44	-2.69162	1.81e-05	0.000194
13116	Cyp46a1	mRNA	40.28	6.24	-2.6915	5.97e-05	0.000549
20583	Snai2	mRNA	202.5	31.37	-2.69065	2.8e-11	1.03e-09
11829	Aqp4	mRNA	201.77	31.27	-2.68971	0.000103	0.000878
13143	Dapk2	mRNA	175.86	27.5	-2.67716	4.65e-08	9.45e-07
66953	Cdca7	mRNA	118.05	18.49	-2.67471	4.18e-05	0.000402
211323	Nrg1	mRNA	149.05	23.34	-2.67461	1.03e-08	2.4e-07
72701	Zfp618	mRNA	67.26	10.54	-2.67446	9.03e-09	2.13e-07
269389	Tox2	mRNA	51	8	-2.67285	6.59e-05	0.000597
11636	Ak1	mRNA	22.86	3.62	-2.65955	0.0107191	0.0434873
74430	4930452B06Rik	mRNA	41.37	6.55	-2.65893	0.00334005	0.0167386
380694	Ccnjl	mRNA	13.82	2.19	-2.65864	0.00325287	0.0163723
72415	Sgo1	mRNA	27.19	4.31	-2.65567	0.0066337	0.0293643
107771	Bmyc	mRNA	140.76	22.5	-2.64499	1.95e-07	3.46e-06
218215	Rnf144b	mRNA	1830.17	292.96	-2.6432	1.25e-71	2.43e-68
12615	Cenpa	mRNA	202.2	32.43	-2.64027	1.67e-08	3.73e-07
12740	Cldn4	mRNA	20.43	3.29	-2.63626	0.00044	0.0030689
18053	Ngfr	mRNA	31.8	5.12	-2.63437	0.000169	0.00133834
100502766	Kifc1	mRNA	102.72	16.56	-2.6331	0.00381796	0.0186254
68041	Mid1ip1	mRNA	884.86	144.26	-2.61675	1.18e-14	6.82e-13
12223	Btc	mRNA	288.39	47.18	-2.61176	1.94e-32	5.74e-30
103988	Gck	mRNA	3433.03	562.41	-2.60978	2.31e-25	4.28e-23
20873	Plk4	mRNA	144.1	23.65	-2.6069	0.000146	0.0011859
71878	Fam83d	mRNA	55.24	9.08	-2.60576	0.00530936	0.0243683
20667	Sox12	mRNA	76.98	12.72	-2.5978	7.41e-07	1.15e-05
229841	Cenpe	mRNA	96.94	16.02	-2.5976	0.00244213	0.01291
379043	Raet1e	mRNA	382.01	63.25	-2.59451	6.04e-06	7.4e-05
19207	Ptch2	mRNA	37.31	6.19	-2.59225	0.00366476	0.0180487
63955	Cables1	mRNA	128.01	21.24	-2.59173	1.33e-12	6.04e-11
27221	Chaf1a	mRNA	125.56	20.9	-2.5867	0.000735	0.00472291
230972	Arhgef16	mRNA	71.85	11.97	-2.58617	0.000325	0.00235535
108912	Cdca2	mRNA	82.16	13.75	-2.57927	0.000713	0.00460729
140488	Igf2bp3	mRNA	26.12	4.37	-2.57824	0.00998251	0.0409945
27214	Dbf4	mRNA	191.85	32.15	-2.57709	4.07e-07	6.61e-06
18124	Nr4a3	mRNA	54.07	9.08	-2.57385	2.8e-06	3.79e-05
68201	Ccdc34	mRNA	86.55	14.56	-2.57124	0.000532	0.00359443
237436	Gas2l3	mRNA	247.15	41.97	-2.55778	9.5e-08	1.8e-06
19220	Ptgfr	mRNA	33.84	5.79	-2.54814	0.00157658	0.00895001
100503659	Cbarp	mRNA	88.65	15.29	-2.53536	2.46e-12	1.06e-10
21877	Tk1	mRNA	360.48	62.22	-2.53443	6.75e-12	2.74e-10
68918	1190005I06Rik	mRNA	29.55	5.1	-2.5342	9.73e-05	0.000836
15366	Hmmr	mRNA	307.93	53.17	-2.5339	0.000172	0.00136488
115489126	LOC115489126	mRNA	16.82	2.91	-2.53038	0.004801	0.022454
22437	Xirp1	mRNA	73.79	12.86	-2.52021	2.02e-07	3.56e-06
207819	4930539E08Rik	mRNA	22.91	4.01	-2.51533	0.00067	0.00437283
69627	Fam89a	mRNA	29.69	5.22	-2.50715	0.00115552	0.00691765
100102	Pcsk9	mRNA	872.93	153.65	-2.50622	7.37e-14	3.92e-12
14957	H1f3	mRNA	29.09	5.12	-2.50533	0.00290732	0.0148777
110074	Dut	mRNA	175.84	31.1	-2.4995	1.66e-07	2.98e-06
16007	Ccn1	mRNA	742.1	131.63	-2.49512	5.8e-08	1.15e-06
384198	Fam47e	mRNA	178.87	31.84	-2.48989	9.27e-07	1.4e-05
214901	Chtf18	mRNA	42.41	7.55	-2.48901	0.00928598	0.0386252
11910	Atf3	mRNA	1303.07	232.22	-2.48833	0.00286483	0.0146948
16551	Kif11	mRNA	192.5	34.44	-2.48283	0.000493	0.00337575
94179	Krt23	mRNA	54.71	9.83	-2.47716	4.63e-05	0.00044
16840	Cnmd	mRNA	12.14	2.18	-2.47697	0.0103266	0.0421854
20698	Sphk1	mRNA	135.83	24.45	-2.47364	1.57e-18	1.52e-16
667055	Unc93a2	mRNA	56.11	10.11	-2.47217	6.25e-05	0.000571
57339	Jph1	mRNA	32.19	5.8	-2.47165	0.000331	0.00239281
20620	Plk2	mRNA	571.16	103.44	-2.46515	1.35e-06	1.96e-05
20357	Sema5b	mRNA	78.43	14.24	-2.46185	0.000753	0.00480558
12190	Brca2	mRNA	151.82	27.67	-2.4558	2.93e-05	0.000296
67103	Ptgr1	mRNA	151.79	27.72	-2.45319	2.6e-05	0.000266
16852	Lgals1	mRNA	405.46	74.22	-2.44961	0.000116	0.00097
77782	Polq	mRNA	29.52	5.43	-2.44312	0.00944526	0.0391384
67701	Wfdc2	mRNA	63	11.6	-2.44134	0.000425	0.00297657
332110	Mapk15	mRNA	192.3	35.45	-2.43932	2.08e-18	1.94e-16
23834	Cdc6	mRNA	27.18	5.07	-2.42228	0.0124213	0.0491693
115486493	LOC115486493	mRNA	100.1	18.67	-2.42222	1.08e-14	6.28e-13
72082	Cyp2c55	mRNA	209.53	39.09	-2.42217	4.5e-06	5.74e-05
68743	Anln	mRNA	122.28	22.9	-2.41691	9.54e-06	0.000111
73847	Fam110a	mRNA	71.64	13.43	-2.41505	3.32e-05	0.000329
66949	Trim59	mRNA	47.93	9.03	-2.40875	0.0014881	0.00852821
108089	Rnf144a	mRNA	492.18	92.84	-2.40635	4.77e-06	6.04e-05
71519	Cyp2u1	mRNA	80.47	15.2	-2.40452	4.9e-05	0.000462
20133	Rrm1	mRNA	813.47	153.92	-2.40191	0.0088001	0.0369388
115490151	LOC115490151	mRNA	4239.62	809.11	-2.38953	2.03e-14	1.14e-12
212073	Syne3	mRNA	228.07	43.71	-2.38335	1.21e-08	2.79e-07
52276	Cdca8	mRNA	95.87	18.44	-2.37835	0.00528615	0.0242868
245038	Dclk3	mRNA	33.56	6.49	-2.37078	0.00157494	0.00894362
102657	Cd276	mRNA	160.02	30.97	-2.36952	7.91e-07	1.21e-05
17864	Mybl1	mRNA	234.7	45.67	-2.36135	6.57e-07	1.03e-05
232431	Gprc5a	mRNA	53.62	10.5	-2.35182	0.000119	0.000995
626870	Gm11992	mRNA	14.88	2.92	-2.35178	0.00388713	0.0189213
56485	Slc2a5	mRNA	69.39	13.62	-2.34931	2.25e-05	0.000235
12349	Car2	mRNA	427.06	83.85	-2.34854	3.19e-05	0.000319
66214	Rgcc	mRNA	20.25	3.98	-2.3481	0.00206701	0.0112236
67629	Spc24	mRNA	435.79	86.09	-2.33968	2.02e-06	2.82e-05
240023	Pnldc1	mRNA	75.32	14.89	-2.33877	2.33e-07	4.04e-06
212377	Mms22l	mRNA	64.77	12.81	-2.33814	0.000799	0.00505695
21930	Tnfaip6	mRNA	47.28	9.36	-2.33634	0.00356488	0.0176825
67141	Fbxo5	mRNA	47.38	9.41	-2.33222	0.000575	0.00384184
115489690	LOC115489690	mRNA	2586.51	513.91	-2.33141	1.18e-23	1.91e-21
226419	Dyrk3	mRNA	91.33	18.16	-2.33061	1.83e-05	0.000197
381058	Unc93a	mRNA	69.9	13.91	-2.32902	0.000149	0.00120222
242721	Klhdc7a	mRNA	482.28	96.12	-2.32699	8.83e-08	1.69e-06
229474	Fhdc1	mRNA	34.39	6.86	-2.32659	0.00737237	0.0319372
14211	Smc2	mRNA	156.89	31.4	-2.32075	0.00251922	0.0132452
244198	Olfml1	mRNA	166.56	33.5	-2.31386	1.08e-10	3.64e-09
13848	Ephb6	mRNA	29.02	5.84	-2.31383	0.00229837	0.0122765
18227	Nr4a2	mRNA	79.42	15.99	-2.31206	3.37e-09	8.71e-08
228482	Arhgap11a	mRNA	341.33	68.74	-2.31186	0.000365	0.00259484
78779	Spata2l	mRNA	414.56	83.91	-2.30471	3.85e-09	9.8e-08
100042295	Gm3776	mRNA	302.09	61.29	-2.3012	0.000184	0.00144176
27260	Plek2	mRNA	25.02	5.09	-2.29889	0.0126147	0.0497542
27375	Tjp3	mRNA	187.21	38.09	-2.29727	6.57e-14	3.51e-12
17133	Maff	mRNA	674.59	137.43	-2.29529	7.53e-11	2.61e-09
18585	Pde9a	mRNA	162.83	33.2	-2.29417	1.09e-10	3.68e-09
74205	Acsl3	mRNA	890	184.98	-2.26644	3.53e-53	2.68e-50
104681	Slc16a6	mRNA	1576.52	328.46	-2.26297	1.98e-56	1.92e-53
194309	Vps37d	mRNA	13.97	2.91	-2.26083	0.00669269	0.0295655
15201	Hells	mRNA	110.75	23.13	-2.25934	0.00032	0.00232387
69263	Rfc3	mRNA	121.42	25.49	-2.25214	2.21e-06	3.06e-05
19273	Ptpru	mRNA	31.16	6.54	-2.2518	0.000853	0.00534453
14584	Gfpt2	mRNA	91.2	19.17	-2.25042	2.58e-05	0.000264
243538	Cfap100	mRNA	27.77	5.84	-2.24913	0.0069067	0.0303342
624219	Angptl8	mRNA	244.96	51.67	-2.24503	2.98e-07	5.02e-06
269608	Plekhg5	mRNA	223.02	47.24	-2.23901	1.92e-10	6.21e-09
237911	Brip1	mRNA	106	22.52	-2.23465	1.47e-07	2.69e-06
29813	Zfp385a	mRNA	393.02	83.86	-2.22856	6.74e-17	5.16e-15
83379	Klb	mRNA	1149.68	245.71	-2.2262	1.23e-27	2.62e-25
211949	Spsb4	mRNA	44.15	9.45	-2.22424	5.43e-06	6.75e-05
381269	Mreg	mRNA	680.57	145.68	-2.22394	4.66e-39	2.03e-36
237886	Slfn9	mRNA	375	80.58	-2.21849	0.000256	0.00192054
218973	Wdhd1	mRNA	175.32	37.74	-2.21574	5.74e-06	7.08e-05
75761	Apol7a	mRNA	632.81	136.45	-2.21338	1.77e-20	2.16e-18
106344	Rfc4	mRNA	86.48	18.72	-2.208	0.000294	0.00216779
327900	Ubtd2	mRNA	145.95	31.72	-2.20209	1.21e-11	4.76e-10
11556	Adrb3	mRNA	149.1	32.44	-2.20034	8.33e-06	9.81e-05
226250	Afap1l2	mRNA	26.67	5.81	-2.19951	0.000755	0.00481996
17215	Mcm3	mRNA	362.42	78.93	-2.19903	1.94e-05	0.000206
109857	Cbr3	mRNA	83.5	18.23	-2.19551	0.00805482	0.0344131
320571	Atp8b5	mRNA	23.34	5.1	-2.19398	0.00539412	0.0247242
210274	Shank2	mRNA	281.51	61.56	-2.19317	1.67e-12	7.5e-11
242608	Podn	mRNA	176.67	38.73	-2.18968	0.00421471	0.0202383
74470	Cep72	mRNA	33.21	7.29	-2.18689	0.00182055	0.0101081
435626	Rufy4	mRNA	19.8	4.36	-2.18182	0.0108175	0.0438029
108097	Prkab2	mRNA	379.88	83.79	-2.18064	1.76e-22	2.6e-20
433926	Lrrc8b	mRNA	159.43	35.3	-2.17541	3.36e-07	5.59e-06
619326	9130409I23Rik	mRNA	383.47	84.91	-2.17515	2.08e-05	0.00022
244418	Prag1	mRNA	37.81	8.39	-2.17152	0.000253	0.00190195
20878	Aurka	mRNA	150.8	33.58	-2.16693	0.000547	0.00367867
170676	Peg10	mRNA	19.54	4.35	-2.16671	0.00710712	0.0310037
435684	Shf	mRNA	116.89	26.22	-2.15627	3.02e-11	1.1e-09
29870	Gtse1	mRNA	132.39	29.73	-2.15452	4.92e-06	6.22e-05
83554	Fstl3	mRNA	20.91	4.71	-2.1516	0.00139576	0.00807124
13555	E2f1	mRNA	102.72	23.37	-2.13599	0.000488	0.00334164
76044	Ncapg2	mRNA	155.91	35.51	-2.13462	0.00121689	0.00722063
71323	Rassf8	mRNA	1628.49	372.72	-2.12738	1.25e-28	2.8e-26
18671	Abcb1a	mRNA	290.42	67.05	-2.11477	3.27e-06	4.34e-05
12737	Cldn1	mRNA	1175.57	271.47	-2.11449	5.57e-35	1.87e-32
140887	Lnx2	mRNA	1730.1	400.19	-2.11211	7.13e-29	1.64e-26
66234	Msmo1	mRNA	3323.33	768.9	-2.11177	1.12e-10	3.75e-09
64697	Keg1	mRNA	683.57	158.3	-2.11039	2.52e-08	5.46e-07
237877	Atad5	mRNA	110.2	25.53	-2.10976	0.000673	0.00438543
21335	Tacc3	mRNA	222.79	51.67	-2.10838	0.000318	0.00231547
66336	Cenpp	mRNA	38.64	9.03	-2.09787	0.00755121	0.0325824
211651	Fancd2	mRNA	39.26	9.18	-2.09725	0.00515399	0.0237735
69737	Ttl	mRNA	187.47	43.84	-2.0962	3.05e-17	2.44e-15
108000	Cenpf	mRNA	90.88	21.31	-2.0921	0.0084519	0.0357785
217166	Nr1d1	mRNA	2036.07	477.63	-2.09181	3.97e-08	8.19e-07
381157	Greb1l	mRNA	50.96	12.01	-2.08498	3.74e-05	0.000366
15200	Hbegf	mRNA	124.52	29.39	-2.08293	2.39e-07	4.13e-06
12585	Cdr2	mRNA	68.49	16.24	-2.0761	0.00103975	0.006309
59036	Dact1	mRNA	182.77	43.35	-2.07584	7.64e-05	0.000678
76464	Knl1	mRNA	130.16	30.91	-2.07415	7.42e-05	0.000663
11987	Slc7a1	mRNA	190.09	45.17	-2.07325	4.51e-09	1.13e-07
75746	Morc4	mRNA	111.87	26.6	-2.07237	6.41e-05	0.000584
20975	Synj2	mRNA	720.52	171.32	-2.07233	4.6e-31	1.2e-28
17294	Mest	mRNA	61.36	14.6	-2.07167	1.34e-05	0.000149
57913	Pidd1	mRNA	136.92	32.59	-2.07077	0.000168	0.00133422
245884	Fam71f2	mRNA	21.44	5.14	-2.05966	0.00951666	0.0394155
66311	Cenpw	mRNA	51.75	12.42	-2.05866	0.00740015	0.0320337
216459	Myl6b	mRNA	19.39	4.68	-2.05193	0.0105557	0.0429342
268930	Pkmyt1	mRNA	94.9	22.94	-2.04833	0.0125266	0.0494965
20339	Sele	mRNA	46.87	11.34	-2.04774	0.00196891	0.0107707
73385	Fam177a	mRNA	111.82	27.11	-2.04435	0.000694	0.00450074
14218	Sh3pxd2a	mRNA	1421.31	344.74	-2.04364	4.24e-27	8.6e-25
66447	Mgst3	mRNA	199.83	48.48	-2.04321	5.06e-09	1.25e-07
212398	Frat2	mRNA	91.77	22.3	-2.04107	0.000156	0.00125282
209558	Enpp3	mRNA	1012.3	246	-2.04091	1.5e-39	6.69e-37
16367	Irs1	mRNA	521.11	126.65	-2.04075	6.22e-36	2.26e-33
84112	Sucnr1	mRNA	166.66	40.52	-2.04016	6.47e-10	1.9e-08
208715	Hmgcs1	mRNA	7617.53	1854.11	-2.0386	1.71e-18	1.63e-16
171170	Mbnl3	mRNA	57.87	14.1	-2.03748	0.00986376	0.040612
13433	Dnmt1	mRNA	568.76	138.81	-2.0347	1.29e-09	3.6e-08
68964	Ctc1	mRNA	216.36	52.82	-2.03427	0.000345	0.0024771
20741	Sptb	mRNA	68.16	16.65	-2.03295	3.44e-06	4.54e-05
17388	Mmp15	mRNA	387.36	94.74	-2.03164	3.49e-11	1.26e-09
213539	Bag2	mRNA	78.7	19.38	-2.02148	1.21e-06	1.78e-05
71242	Spata24	mRNA	68.97	17.02	-2.01868	0.000941	0.00580183
270906	Prr11	mRNA	69.54	17.16	-2.01844	0.00321484	0.0162183
26874	Abcd2	mRNA	567.29	140.32	-2.01537	2.62e-11	9.67e-10
225724	Mapk4	mRNA	38.57	9.54	-2.01492	5.18e-05	0.000485
219114	Ska3	mRNA	66.01	16.33	-2.01475	0.00186031	0.01027
14163	Fgd1	mRNA	36.59	9.07	-2.01288	0.000983	0.00602186
16153	Il10	mRNA	16.32	4.05	-2.01141	0.00463543	0.0218909
216166	Plk5	mRNA	24.74	6.14	-2.01094	0.00374199	0.0183214
12580	Cdkn2c	mRNA	221.69	55.22	-2.00528	7.45e-05	0.000665
14733	Gpc1	mRNA	208.34	51.91	-2.00491	1.28e-05	0.000143
29820	Tnfrsf19	mRNA	100.41	25.09	-2.00068	9.46e-09	2.22e-07
107449	Unc5b	mRNA	290.93	72.77	-1.99923	0.000107	0.000909
66451	2610528J11Rik	mRNA	39.68	9.93	-1.99826	0.000439	0.003061
14963	H2-Bl	mRNA	34.95	8.75	-1.99773	0.0059687	0.0268915
330319	Wipf3	mRNA	546.84	137.05	-1.99645	2.42e-11	9.05e-10
18074	Nid2	mRNA	159.96	40.13	-1.99492	1.31e-13	6.77e-12
230837	Asap3	mRNA	161.75	40.72	-1.98984	2.28e-07	3.96e-06
77739	Adamtsl1	mRNA	20.2	5.09	-1.98943	0.00202732	0.0110486
52679	E2f7	mRNA	96.68	24.37	-1.98808	0.000457	0.00316927
13108	Cyp2g1	mRNA	50.64	12.82	-1.98179	3.02e-05	0.000304
66934	Dsn1	mRNA	66.4	16.84	-1.97882	0.00116905	0.00698428
140742	Sesn1	mRNA	645.78	163.93	-1.97799	3.7e-35	1.27e-32
240084	Cchcr1	mRNA	81.48	20.85	-1.96647	0.000295	0.00217245
68428	Steap3	mRNA	397.4	101.69	-1.96642	1.73e-27	3.63e-25
22337	Vdr	mRNA	52.61	13.48	-1.96462	0.000133	0.00109514
56050	Cyp39a1	mRNA	958.03	245.95	-1.96168	1.96e-12	8.58e-11
74365	Lonrf3	mRNA	304.78	78.27	-1.96124	0.000198	0.00153741
219072	Haus4	mRNA	267.92	68.94	-1.95836	9.31e-08	1.77e-06
12125	Bcl2l11	mRNA	638	164.29	-1.95731	1.63e-10	5.35e-09
19876	Robo1	mRNA	198.8	51.27	-1.95503	2.93e-07	4.94e-06
228765	Sdcbp2	mRNA	23.74	6.15	-1.94945	0.00443322	0.0210605
22411	Wnt11	mRNA	24.01	6.24	-1.9444	0.00862941	0.0363799
232174	Cyp26b1	mRNA	62.45	16.23	-1.94361	0.00792823	0.0339656
77036	1700109H08Rik	mRNA	19.59	5.09	-1.94344	0.00579452	0.0262355
17755	Map1b	mRNA	16.8	4.37	-1.94174	0.0044723	0.0212182
27528	Nrep	mRNA	61.19	15.93	-1.94162	0.000504	0.00343223
14066	F3	mRNA	165.09	43.06	-1.93895	2.69e-12	1.16e-10
12614	Celsr1	mRNA	129.37	33.85	-1.93434	1.69e-05	0.000183
22156	Tuft1	mRNA	382.72	100.15	-1.93414	4.09e-19	4.22e-17
69386	H2c8	mRNA	56.86	14.96	-1.92622	0.00167609	0.00941385
20166	Rtkn	mRNA	179.27	47.19	-1.92546	3.38e-07	5.62e-06
12569	Cdk5r1	mRNA	23.79	6.26	-1.92543	0.0051202	0.0236532
22654	Zfp13	mRNA	101.04	26.62	-1.9244	2.43e-05	0.000251
60510	Syt9	mRNA	16.66	4.39	-1.92314	0.00578222	0.0261934
108153	Adamts7	mRNA	108.79	28.7	-1.92233	1.09e-06	1.63e-05
17865	Mybl2	mRNA	59.04	15.63	-1.91711	0.000106	0.0009
15460	Hr	mRNA	38.16	10.12	-1.91514	0.00214767	0.0115779
12778	Ackr3	mRNA	40.93	10.86	-1.91485	0.000333	0.00240515
18752	Prkcg	mRNA	58.91	15.65	-1.91237	0.000712	0.00460601
12189	Brca1	mRNA	171.96	45.75	-1.91005	0.00251918	0.0132452
72549	Reep4	mRNA	222.29	59.34	-1.90544	1.81e-05	0.000195
109620	Dsp	mRNA	2138.31	572.46	-1.90123	7.99e-60	9.29e-57
78938	Fbxo34	mRNA	1491.04	399.33	-1.90067	6.8e-53	4.56e-50
244668	Sipa1l2	mRNA	245.39	66	-1.89447	4.4e-11	1.58e-09
101401	Adamts9	mRNA	201.02	54.09	-1.89396	1.06e-06	1.59e-05
72151	Rfc5	mRNA	197.48	53.21	-1.89193	2.87e-07	4.87e-06
20776	Tmie	mRNA	190.46	51.58	-1.88463	2.66e-07	4.55e-06
19041	Ppl	mRNA	2765.27	750.06	-1.88234	1.57e-62	2.11e-59
68275	Rpa1	mRNA	1297.72	352.26	-1.88128	3.12e-06	4.16e-05
233280	Nipa1	mRNA	32.09	8.72	-1.87952	0.00879378	0.0369266
18590	Pdgfa	mRNA	154.54	42.13	-1.87497	2.08e-08	4.57e-07
69083	Sult1c2	mRNA	54.87	14.98	-1.87322	0.00068	0.0044225
67664	Rnf125	mRNA	7836.89	2139.64	-1.87291	6.82e-10	1.99e-08
13631	Eef2k	mRNA	185.68	50.71	-1.87234	2.08e-06	2.9e-05
16319	Incenp	mRNA	207.42	56.85	-1.86738	0.0020597	0.0111971
56520	Nme4	mRNA	33.13	9.12	-1.86163	0.00186429	0.0102789
19895	Rpia	mRNA	231.1	63.67	-1.85983	5.56e-06	6.9e-05
109332	Cdcp1	mRNA	285.59	79.12	-1.85193	1.28e-12	5.88e-11
18770	Pklr	mRNA	2382.75	662.53	-1.84656	4.56e-09	1.14e-07
72749	Tonsl	mRNA	45.97	12.8	-1.84499	0.0069254	0.030367
22171	Tyms	mRNA	397.19	110.63	-1.84413	8.2e-05	0.00072
30954	Siva1	mRNA	62.52	17.42	-1.8434	1.23e-05	0.000139
212326	Fam149a	mRNA	254.53	70.99	-1.84221	2.73e-08	5.86e-07
17216	Mcm2	mRNA	268.47	75.04	-1.83911	0.00505577	0.0234009
60599	Trp53inp1	mRNA	11079.1	3096.66	-1.83905	3.85e-24	6.52e-22
74194	Rnd3	mRNA	1597.67	447.14	-1.83718	3.04e-10	9.5e-09
75747	Sesn3	mRNA	92.33	25.86	-1.83619	3.47e-07	5.74e-06
71529	Kazn	mRNA	45.8	12.83	-1.83606	7.86e-06	9.33e-05
70021	Nt5dc2	mRNA	191.42	53.62	-1.83579	2.94e-05	0.000297
665700	Hmcn2	mRNA	82.63	23.21	-1.83183	0.00206714	0.0112236
52118	Pvr	mRNA	873.85	245.64	-1.83084	9.24e-31	2.34e-28
14063	F2rl1	mRNA	47.6	13.38	-1.83079	0.0035873	0.0177634
21933	Tnfrsf10b	mRNA	145.5	41.04	-1.82579	2.35e-06	3.25e-05
105246978	Gm42166	mRNA	20.65	5.84	-1.82198	0.00512112	0.0236532
242819	Rundc3b	mRNA	30.65	8.68	-1.82103	0.00369001	0.0181381
236643	Sytl5	mRNA	25.52	7.24	-1.81818	0.00511393	0.0236324
70472	Atad2	mRNA	250.34	71.01	-1.81771	0.00441977	0.021009
12816	Col12a1	mRNA	149.27	42.35	-1.81732	7.43e-07	1.15e-05
215494	Pomgnt2	mRNA	78.93	22.4	-1.81727	0.000472	0.0032588
17869	Myc	mRNA	933.74	265.15	-1.8162	1.13e-09	3.18e-08
17217	Mcm4	mRNA	322.92	91.75	-1.81544	0.000974	0.00597837
232288	Frmd4b	mRNA	2511.53	714.19	-1.81418	7.09e-11	2.47e-09
233064	Wdr62	mRNA	181.93	51.95	-1.80817	0.000349	0.00249462
239839	Ccdc14	mRNA	57.35	16.38	-1.80803	0.000647	0.00424376
13052	Cxadr	mRNA	4233.56	1213.69	-1.80247	3.83e-74	1.11e-70
68067	Mrnip	mRNA	87.63	25.13	-1.80192	2.09e-07	3.67e-06
78751	Zc3h6	mRNA	146.55	42.03	-1.80172	3.98e-08	8.21e-07
76886	Fam81a	mRNA	121.77	34.99	-1.79909	0.00118303	0.00705813
231655	Oasl1	mRNA	545.83	156.86	-1.799	1.88e-09	5.09e-08
242705	E2f2	mRNA	48.88	14.05	-1.79854	0.0100962	0.0413651
14864	Gstm3	mRNA	1990.04	572.18	-1.79826	1.32e-06	1.92e-05
15904	Id4	mRNA	85.01	24.46	-1.79707	2.68e-07	4.58e-06
12236	Bub1b	mRNA	96.6	27.83	-1.79525	0.010571	0.0429763
19650	Rbl1	mRNA	146.48	42.21	-1.7951	0.00409176	0.0197348
330286	D630045J12Rik	mRNA	133.71	38.66	-1.79027	1.17e-11	4.62e-10
72787	Ndc1	mRNA	466.28	134.81	-1.79025	0.000105	0.000893
11983	Atpif1	mRNA	423.18	122.39	-1.78979	3.88e-05	0.000378
13098	Cyp2c39	mRNA	201.55	58.45	-1.78592	0.000723	0.00466272
380714	Rph3al	mRNA	42.35	12.3	-1.78359	0.000532	0.00359249
12649	Chek1	mRNA	151.73	44.25	-1.77791	0.000285	0.00210959
232560	Caprin2	mRNA	63.53	18.54	-1.77678	1.21e-05	0.000136
108671	Dnajc9	mRNA	291.59	85.48	-1.77026	0.00203777	0.0110992
319478	Cxxc4	mRNA	41.42	12.16	-1.76855	0.000255	0.00191437
18008	Nes	mRNA	41.16	12.1	-1.76638	0.000278	0.00205555
110784	Nr3c2	mRNA	193.42	56.87	-1.76605	6.35e-14	3.41e-12
105247109	Gm42267	mRNA	85.77	25.27	-1.76294	0.000175	0.00137838
115486940	LOC115486940	mRNA	24.88	7.35	-1.75799	0.00281988	0.0145197
13170	Dbp	mRNA	674.7	199.98	-1.75439	7.5e-24	1.25e-21
14104	Fasn	mRNA	7445.01	2207.81	-1.75366	5.82e-32	1.64e-29
67951	Tubb6	mRNA	853.34	253.38	-1.75183	7.58e-22	1.02e-19
235323	Usp28	mRNA	220.2	65.72	-1.74428	1.38e-08	3.14e-07
14794	Spsb2	mRNA	157.4	46.98	-1.74426	7.45e-10	2.15e-08
27401	Skp2	mRNA	62.48	18.68	-1.74189	0.00560618	0.0255285
17909	Myo10	mRNA	1467.35	439.02	-1.74087	5.34e-21	6.8e-19
242669	Azin2	mRNA	33.92	10.15	-1.74045	0.000615	0.00405976
12927	Bcar1	mRNA	765.63	229.81	-1.73622	5.58e-21	7.06e-19
319636	Fsd1l	mRNA	44.94	13.52	-1.73324	0.000107	0.00091
72287	Plekhf1	mRNA	120.25	36.19	-1.73236	0.0015965	0.00903663
94220	Cnnm4	mRNA	129.81	39.08	-1.732	0.000223	0.00170169
17454	Mov10	mRNA	377.73	113.86	-1.73005	5.61e-05	0.000518
225115	Svil	mRNA	1047.36	315.98	-1.72886	1.9e-17	1.55e-15
105171	Arrdc3	mRNA	1867.55	563.51	-1.72865	2.37e-14	1.33e-12
21752	Tert	mRNA	70	21.13	-1.72809	0.000222	0.00169936
13853	Epm2a	mRNA	15.68	4.73	-1.72746	0.00942434	0.0390761
71729	Rgs12	mRNA	154.1	46.56	-1.72661	2.84e-07	4.82e-06
67426	Coq8a	mRNA	3589.14	1088.58	-1.72119	8.31e-11	2.87e-09
13097	Cyp2c38	mRNA	1268.98	385.03	-1.72064	6.93e-09	1.67e-07
26399	Map2k6	mRNA	119.9	36.38	-1.72061	4.43e-08	9.06e-07
319710	Frmd6	mRNA	302.2	91.77	-1.71938	9.53e-15	5.63e-13
239667	Dip2b	mRNA	568.3	172.99	-1.71594	2.86e-13	1.42e-11
246228	Vwa1	mRNA	22.84	6.97	-1.7121	0.0116549	0.0466866
76138	Ccdc138	mRNA	56.28	17.19	-1.71078	0.00435819	0.0207558
70024	Mcm10	mRNA	424.51	129.88	-1.70863	5.24e-05	0.000488
14137	Fdft1	mRNA	2492	764.89	-1.70398	1.47e-19	1.58e-17
210356	Nckap5	mRNA	20.16	6.19	-1.70268	0.0048824	0.022798
381990	Zbtb2	mRNA	256.71	79.09	-1.69862	1.3e-07	2.39e-06
12550	Cdh1	mRNA	940.57	290.06	-1.69716	1.35e-33	4.13e-31
210108	D130043K22Rik	mRNA	65.52	20.26	-1.6935	0.000215	0.00165385
13610	S1pr3	mRNA	102.42	31.7	-1.69184	4e-06	5.2e-05
16597	Klf12	mRNA	497.77	154.18	-1.69087	4.63e-08	9.42e-07
22151	Tubb2a	mRNA	4558.24	1417.09	-1.68555	2.31e-21	3e-19
54199	Ccrl2	mRNA	164.83	51.28	-1.68458	9.08e-09	2.14e-07
217830	Dglucy	mRNA	644.32	201.19	-1.67924	0.000139	0.00113567
108167886	Gm46272	mRNA	31.7	9.9	-1.67842	0.00073	0.0046904
320696	Ccdc158	mRNA	23.38	7.32	-1.67586	0.00563308	0.0256153
170753	Zfp704	mRNA	237.25	74.33	-1.67437	8.78e-07	1.33e-05
328381	Sh2d4b	mRNA	45.43	14.24	-1.67413	0.0052962	0.0243265
12226	Btg1	mRNA	2581.62	809.03	-1.674	1.3e-16	9.57e-15
18104	Nqo1	mRNA	309.18	97.01	-1.67227	2.4e-05	0.000249
239122	Setdb2	mRNA	376.04	118.05	-1.67144	9.71e-18	8.23e-16
109232	Sccpdh	mRNA	96.1	30.21	-1.66921	1.52e-05	0.000166
116701	Fgfrl1	mRNA	570.68	179.95	-1.6651	1.33e-15	8.88e-14
381259	Tmem237	mRNA	74.82	23.6	-1.66477	0.00192009	0.0105367
108961	E2f8	mRNA	667.45	210.51	-1.66474	1.68e-06	2.39e-05
319520	Dusp4	mRNA	165.16	52.15	-1.66296	4.85e-05	0.00046
66667	Hspbap1	mRNA	197.38	62.46	-1.65998	3.97e-11	1.43e-09
18642	Pfkm	mRNA	289.28	91.88	-1.65459	2.82e-06	3.81e-05
66071	Ethe1	mRNA	807.29	256.76	-1.65267	3.29e-21	4.22e-19
83383	Tfap4	mRNA	80.13	25.54	-1.64927	6.05e-08	1.19e-06
329679	Fnip2	mRNA	1123.49	359.13	-1.64541	8.4e-42	4.07e-39
70717	Medag	mRNA	28.13	9.07	-1.63336	0.00285935	0.014671
52331	Stbd1	mRNA	1916.37	618.67	-1.63113	3.33e-06	4.41e-05
13731	Emp2	mRNA	286.42	92.5	-1.63062	3.55e-06	4.66e-05
75104	Mmd2	mRNA	110.92	35.89	-1.62798	1.41e-05	0.000156
15982	Ifrd1	mRNA	2341.98	758.08	-1.62731	1.33e-30	3.23e-28
241494	Zfp385b	mRNA	431.19	139.62	-1.62681	3.48e-09	8.94e-08
231214	Cc2d2a	mRNA	132.92	43.06	-1.62604	0.000183	0.00143328
14629	Gclc	mRNA	9997.54	3251.71	-1.62037	1.72e-11	6.59e-10
75939	4930579G24Rik	mRNA	107.44	34.98	-1.61887	0.00302238	0.0153673
230594	Tut4	mRNA	802.66	262.29	-1.61363	1.61e-07	2.92e-06
17532	Mras	mRNA	58.87	19.26	-1.61175	2.66e-05	0.000272
628813	Gm11437	mRNA	21.07	6.9	-1.61114	0.0087072	0.036637
22658	Pcgf2	mRNA	143.53	47	-1.61071	2.53e-06	3.47e-05
270685	Mthfd1l	mRNA	133.68	43.78	-1.61046	0.00277322	0.0143048
76832	Hyls1	mRNA	37.76	12.4	-1.60607	0.0123413	0.048975
67484	Eepd1	mRNA	419.27	137.92	-1.60402	2.28e-15	1.49e-13
12953	Cry2	mRNA	2571.83	846.12	-1.60386	4.56e-09	1.14e-07
12741	Cldn5	mRNA	102.12	33.65	-1.60146	6.96e-07	1.08e-05
104112	Acly	mRNA	4796.34	1585.42	-1.59707	1.85e-19	1.95e-17
67573	Loxl4	mRNA	79.24	26.29	-1.59182	1.37e-05	0.000152
319848	Slc17a4	mRNA	553.65	183.76	-1.59113	3.6e-08	7.47e-07
381823	Apold1	mRNA	265.49	88.15	-1.59058	7.54e-05	0.00067
58994	Smpd3	mRNA	78.17	25.98	-1.58944	8.26e-05	0.000724
74646	Spsb1	mRNA	108.66	36.19	-1.58608	2.03e-06	2.84e-05
22359	Vldlr	mRNA	179.09	59.7	-1.58484	4.48e-07	7.2e-06
22775	Zik1	mRNA	22.92	7.66	-1.58139	0.0110273	0.0445631
17121	Mxd3	mRNA	20.66	6.91	-1.58084	0.0121974	0.0484921
218476	Gcnt4	mRNA	196.26	65.76	-1.57748	6.03e-07	9.49e-06
63953	Dusp10	mRNA	271.04	90.87	-1.57663	2.86e-07	4.86e-06
211924	Dsg1c	mRNA	167.8	56.36	-1.57409	7.91e-09	1.88e-07
381066	Zfp948	mRNA	341.12	114.67	-1.57283	1.5e-21	2e-19
12660	Chka	mRNA	2813.73	946	-1.57258	5.35e-13	2.57e-11
19707	Reps1	mRNA	1030.61	346.75	-1.57155	7.5e-19	7.57e-17
83669	Wdr6	mRNA	303.2	102.19	-1.56904	7.79e-05	0.000691
67956	Kmt5a	mRNA	1057.69	356.65	-1.56832	1.28e-08	2.93e-07
68298	Ncapd2	mRNA	245.55	82.83	-1.56772	0.00176891	0.00985897
75712	Tmem14a	mRNA	54.23	18.3	-1.56755	6.69e-05	0.000605
74211	1700017B05Rik	mRNA	1850.19	625.67	-1.56419	6.76e-32	1.84e-29
11576	Afp	mRNA	56.78	19.21	-1.56339	0.000597	0.00396029
71683	Gypc	mRNA	185.24	62.81	-1.5604	0.000332	0.00239956
105387	Akr1c14	mRNA	4148.66	1409.76	-1.55719	1.16e-30	2.89e-28
380709	Spata22	mRNA	74.37	25.28	-1.55678	7.85e-07	1.2e-05
76478	Haus8	mRNA	268.46	91.4	-1.55443	3.24e-07	5.43e-06
20779	Src	mRNA	98.65	33.62	-1.5529	9.81e-06	0.000114
399568	BC052040	mRNA	86.33	29.53	-1.54782	0.00061	0.00403108
54140	Avpr1a	mRNA	1730.78	592.13	-1.54743	7.99e-07	1.22e-05
16874	Lhx6	mRNA	88.17	30.19	-1.54623	0.000741	0.00474268
24064	Spry2	mRNA	62.6	21.48	-1.54288	0.00727957	0.0315901
66540	Fam107b	mRNA	2459.67	844.19	-1.54282	1.44e-14	8.2e-13
73873	Fam161a	mRNA	62.44	21.47	-1.54005	0.00491987	0.0229117
74694	Tbc1d30	mRNA	97.78	33.64	-1.53919	7.96e-07	1.22e-05
20183	Rxrg	mRNA	102.28	35.21	-1.53861	2.69e-05	0.000274
68106	Nt5c3b	mRNA	76.64	26.43	-1.5362	0.00781331	0.0335557
269589	Sytl1	mRNA	58.15	20.05	-1.53581	0.000338	0.00243063
239719	Mrtfb	mRNA	1107.32	382.32	-1.53423	9.43e-26	1.81e-23
12877	Cpeb1	mRNA	357.59	123.55	-1.53317	2.63e-10	8.35e-09
79362	Bhlhe41	mRNA	215.25	74.37	-1.53314	0.000229	0.00174484
21808	Tgfb2	mRNA	37	12.78	-1.53305	0.000441	0.00307287
66568	Rwdd3	mRNA	90.9	31.42	-1.53245	1.12e-07	2.08e-06
73047	Camk2n2	mRNA	46.25	16	-1.53111	0.000508	0.00345357
101488143	Hbb-bt	mRNA	203.53	70.49	-1.52982	0.00201511	0.0109889
106369	Ypel1	mRNA	32.61	11.31	-1.5275	0.00372173	0.0182478
100213	Rusc2	mRNA	1693.57	587.49	-1.52742	6.23e-09	1.52e-07
14296	Frat1	mRNA	140.87	48.9	-1.52655	2.17e-07	3.79e-06
333433	Gpd1l	mRNA	782.13	272.67	-1.52028	1.23e-11	4.82e-10
18578	Pde4b	mRNA	720.95	251.36	-1.52012	2.46e-11	9.19e-10
114663	Impa2	mRNA	47.18	16.48	-1.51776	0.000111	0.000938
329003	Zfp516	mRNA	202.77	70.82	-1.51753	1.2e-07	2.22e-06
170752	Bco2	mRNA	232.45	81.35	-1.51469	4.57e-08	9.31e-07
19730	Ralgds	mRNA	140.35	49.2	-1.51233	1.36e-05	0.000151
17873	Gadd45b	mRNA	804.47	282.98	-1.50735	2.04e-11	7.68e-10
223921	Aaas	mRNA	248	87.41	-1.50453	0.000219	0.00168079
72168	Aifm3	mRNA	95.01	33.5	-1.50404	0.000129	0.00106269
26386	Hsf4	mRNA	87.56	30.88	-1.50346	6.71e-06	8.11e-05
14370	Fzd8	mRNA	265.1	93.53	-1.50312	3.03e-08	6.4e-07
270210	Zfp651	mRNA	37.01	13.1	-1.49771	0.000551	0.00370445
23831	Car14	mRNA	887.4	314.3	-1.49744	6.99e-07	1.08e-05
15496	Hsd3b5	mRNA	410.5	145.47	-1.49667	0.000221	0.00169155
26381	Esrrg	mRNA	38.04	13.49	-1.49561	0.000408	0.00286589
231670	Fbxo21	mRNA	1099.93	390.34	-1.49458	8.13e-16	5.54e-14
51788	H2afz	mRNA	1984.86	704.46	-1.49445	3.75e-05	0.000367
140559	Igsf8	mRNA	243.88	86.58	-1.49397	2.05e-07	3.61e-06
97165	Hmgb2	mRNA	621.92	220.8	-1.49396	0.000128	0.00106022
77605	H2afv	mRNA	358.92	127.52	-1.49295	2.65e-09	6.95e-08
18968	Pola1	mRNA	116.78	41.5	-1.49276	0.00733414	0.0318032
13869	Erbb4	mRNA	70.78	25.16	-1.49244	0.00169818	0.00952868
213484	Nudt18	mRNA	467.4	166.44	-1.48968	2.21e-20	2.66e-18
57814	Kcne4	mRNA	24.4	8.7	-1.48831	0.0120506	0.0479739
235633	Als2cl	mRNA	2078.11	742	-1.48578	9.77e-08	1.85e-06
244871	Zc3h12c	mRNA	648.94	231.85	-1.48488	8.11e-30	1.91e-27
67399	Pdlim7	mRNA	193.31	69.07	-1.48482	2.68e-11	9.86e-10
11854	Rhod	mRNA	707.05	252.7	-1.48437	3.14e-11	1.14e-09
319880	Tmcc3	mRNA	1390.59	499.77	-1.47636	9.58e-09	2.24e-07
12367	Casp3	mRNA	596.46	214.48	-1.47561	1.31e-06	1.91e-05
72657	Selenoh	mRNA	178.29	64.19	-1.47381	0.00713912	0.0311223
100494	Zfand2a	mRNA	1155.7	416.19	-1.47347	1.13e-19	1.22e-17
104158	Ces1d	mRNA	8439.05	3041.56	-1.47227	2.81e-11	1.03e-09
14087	Fanca	mRNA	127.28	45.87	-1.47222	0.000246	0.0018599
70556	Slc25a33	mRNA	1070.15	385.73	-1.47215	1.27e-13	6.61e-12
58198	Sall1	mRNA	845.35	304.77	-1.47182	4.19e-14	2.31e-12
668158	Ccdc85c	mRNA	194.1	70.02	-1.47089	1.24e-05	0.000139
56320	Dbn1	mRNA	240.06	86.62	-1.47065	1.11e-10	3.72e-09
330189	Tmem120b	mRNA	73.41	26.58	-1.46585	3.27e-05	0.000326
17684	Cited2	mRNA	389.65	141.28	-1.46361	1.49e-06	2.15e-05
66570	Cenpm	mRNA	58.19	21.1	-1.46356	0.00721057	0.0313452
12830	Col4a5	mRNA	73.3	26.58	-1.46355	0.0123814	0.0490669
17220	Mcm7	mRNA	513.88	186.41	-1.46299	2.18e-08	4.78e-07
14368	Fzd6	mRNA	245.09	88.97	-1.4619	5.25e-10	1.56e-08
56708	Clcf1	mRNA	188.93	68.67	-1.46002	2.2e-07	3.84e-06
16600	Klf4	mRNA	278.79	101.44	-1.4586	9.19e-06	0.000107
11641	Akap2	mRNA	1732.1	630.62	-1.45768	7.65e-18	6.51e-16
18791	Plat	mRNA	54.67	19.97	-1.45315	0.00369899	0.018172
14313	Fst	mRNA	229.54	84.1	-1.4486	3.83e-06	4.99e-05
72475	Ssbp3	mRNA	519.81	190.52	-1.44804	5.35e-10	1.59e-08
55994	Smad9	mRNA	139.08	50.99	-1.44753	0.00427083	0.0204796
215474	Sec22c	mRNA	619.17	227.55	-1.44413	4.89e-05	0.000462
381218	4430402I18Rik	mRNA	30.88	11.36	-1.44311	0.00705471	0.0307982
12048	Bcl2l1	mRNA	2984.34	1102.35	-1.43683	1.92e-05	0.000204
212632	Iffo2	mRNA	588.2	217.61	-1.43458	4.21e-14	2.31e-12
671650	Gm20783	mRNA	34.45	12.75	-1.43457	0.00308121	0.0156428
208266	Dot1l	mRNA	2598.99	961.67	-1.43433	2.62e-21	3.39e-19
70350	Basp1	mRNA	58.41	21.61	-1.43417	2.87e-05	0.000291
66279	Tmem218	mRNA	48.22	17.88	-1.43136	0.000345	0.0024771
79456	Recql4	mRNA	37.01	13.74	-1.42939	0.0044801	0.0212494
66222	Serpinb1a	mRNA	104.81	38.96	-1.42756	0.00227922	0.0121891
80794	Cblc	mRNA	259.14	96.36	-1.42729	5.03e-08	1.01e-06
14367	Fzd5	mRNA	265.69	98.8	-1.42716	7.99e-05	0.000706
16669	Krt19	mRNA	51.85	19.29	-1.42654	0.000623	0.00410264
115488122	LOC115488122	mRNA	45.05	16.77	-1.42538	0.00101126	0.00616835
70484	Slc35d2	mRNA	684.92	255.05	-1.42517	8.96e-24	1.47e-21
12530	Cdc25a	mRNA	220.9	82.27	-1.42489	0.00940403	0.0390232
58186	Rad18	mRNA	166.68	62.08	-1.42477	7.39e-08	1.44e-06
67037	Pmf1	mRNA	361.8	134.85	-1.42386	4.88e-05	0.000462
194126	Mtmr11	mRNA	111.21	41.46	-1.42368	3.61e-05	0.000355
104831	Ptpn23	mRNA	1011.54	377.27	-1.42286	1.4e-20	1.75e-18
70099	Smc4	mRNA	661.49	246.85	-1.42208	0.00263142	0.0136744
620695	Gm13889	mRNA	70.25	26.22	-1.42168	4.1e-05	0.000397
27494	Amot	mRNA	328.14	122.49	-1.42166	1.38e-05	0.000153
23849	Klf6	mRNA	2683.29	1001.68	-1.42158	1.26e-15	8.43e-14
100041449	Cyp3a59	mRNA	1660.71	620.38	-1.42058	2.35e-08	5.12e-07
218772	Rarb	mRNA	79.69	29.8	-1.41894	2.01e-05	0.000213
73910	Arhgap18	mRNA	269.91	101.08	-1.41703	1.15e-07	2.14e-06
233789	Smg1	mRNA	4402.65	1650.7	-1.4153	2.9e-27	5.94e-25
373864	Col27a1	mRNA	418.19	156.86	-1.41466	9.77e-11	3.33e-09
15184	Hdac5	mRNA	767.66	287.99	-1.41445	1.51e-11	5.85e-10
22693	Zfp30	mRNA	21.4	8.03	-1.41409	0.00823267	0.0350376
231570	A830010M20Rik	mRNA	48.42	18.18	-1.41301	0.0019302	0.0105854
66938	Sh3d21	mRNA	40.6	15.27	-1.41041	0.00356898	0.0176978
24066	Spry4	mRNA	360.73	135.72	-1.41026	8.65e-08	1.66e-06
667977	Gm8909	mRNA	882.54	332.58	-1.40797	7.87e-17	5.99e-15
192156	Mvd	mRNA	231.6	87.48	-1.40453	2.66e-06	3.63e-05
74490	Mamstr	mRNA	33.63	12.72	-1.40295	0.00258061	0.0134698
50528	Tmprss2	mRNA	632.48	239.68	-1.39989	3.95e-09	1e-07
236266	Alms1	mRNA	68.66	26.02	-1.39988	0.008786	0.0369152
216974	Proca1	mRNA	46.9	17.79	-1.39876	0.00477527	0.0223696
12326	Camk4	mRNA	37.48	14.24	-1.39586	0.00260409	0.0135688
65255	Asb4	mRNA	37.02	14.07	-1.39529	0.00857419	0.0361909
22340	Vegfb	mRNA	153.04	58.27	-1.39313	7.9e-07	1.21e-05
242202	Pde5a	mRNA	40.23	15.34	-1.39062	0.00686673	0.0302195
320394	Cenpt	mRNA	139.86	53.43	-1.38832	2.55e-06	3.5e-05
231207	Cpeb2	mRNA	2081.21	795.05	-1.3883	2.26e-08	4.93e-07
27279	Tnfrsf12a	mRNA	1721.53	657.76	-1.38805	2.5e-15	1.61e-13
11647	Alpl	mRNA	1164.02	445.17	-1.38669	1.24e-19	1.34e-17
12663	Chml	mRNA	88.16	33.76	-1.38507	2.58e-05	0.000264
238328	Vash1	mRNA	52.57	20.14	-1.38437	0.00104134	0.00631429
224836	Usp49	mRNA	398.98	152.88	-1.38397	7.66e-09	1.83e-07
107435	Hat1	mRNA	351.24	134.69	-1.38278	0.000157	0.00125619
78088	Sowahb	mRNA	253.96	97.4	-1.38265	2.97e-08	6.31e-07
66943	Pqlc1	mRNA	1397.54	536.48	-1.38129	1.43e-20	1.77e-18
77125	Il33	mRNA	120.8	46.42	-1.37991	0.00338992	0.0169496
16403	Itga6	mRNA	98.84	38.04	-1.37761	0.000879	0.0054868
102774	Bbs4	mRNA	232.94	89.74	-1.37614	1.58e-11	6.11e-10
114713	Rasa2	mRNA	142.3	54.86	-1.37521	1.4e-08	3.16e-07
231637	Ssh1	mRNA	290.82	112.38	-1.37178	8.61e-10	2.47e-08
68631	Cryl1	mRNA	279.24	108.11	-1.36897	1.86e-05	0.000199
432720	Akr1c19	mRNA	1105.68	428.16	-1.3687	1.05e-05	0.000121
328329	Mast4	mRNA	283.84	109.92	-1.36865	1.7e-09	4.64e-08
100900	Hscb	mRNA	40.38	15.64	-1.36852	0.00103865	0.00630454
20310	Cxcl2	mRNA	69.05	26.81	-1.36517	0.00678644	0.0299417
20515	Slc20a1	mRNA	4753.23	1846.89	-1.36381	9.33e-20	1.02e-17
22782	Slc30a1	mRNA	1709.43	664.38	-1.36344	1.97e-38	7.98e-36
74480	Samd4	mRNA	335.69	130.55	-1.36253	2.42e-15	1.57e-13
22143	Tuba1b	mRNA	1748.43	679.99	-1.36247	0.00127346	0.00750043
320302	Glt28d2	mRNA	56.4	21.98	-1.35924	9.47e-05	0.000817
70799	Cep192	mRNA	174.91	68.19	-1.35907	1.78e-05	0.000192
100503605	Hbb-bs	mRNA	1074.73	419.36	-1.35772	0.00321985	0.0162389
66197	Cks2	mRNA	242.59	94.68	-1.35739	0.00138638	0.00803503
381148	Prob1	mRNA	306.74	119.78	-1.35664	2.06e-12	8.97e-11
66578	Mis18a	mRNA	96.12	37.55	-1.3559	0.000336	0.00242092
73451	Zfp763	mRNA	58.86	23.02	-1.35439	0.0114858	0.0461151
74645	Tent5c	mRNA	217.24	84.99	-1.3539	0.000365	0.00259616
381511	Pdp1	mRNA	59.11	23.19	-1.34999	0.00232337	0.0123911
54139	Irf6	mRNA	749.67	294.38	-1.3486	1.41e-24	2.49e-22
105841	Dennd3	mRNA	202.02	79.34	-1.34838	7.29e-06	8.74e-05
77976	Nuak1	mRNA	163.2	64.16	-1.3469	4.72e-06	5.98e-05
320587	Tmem88b	mRNA	46.7	18.36	-1.3467	0.00104429	0.00632555
328949	Mcc	mRNA	388.09	152.65	-1.34616	2.8e-13	1.39e-11
19017	Ppargc1a	mRNA	939.25	370.18	-1.34328	1.66e-08	3.72e-07
70061	Sdr9c7	mRNA	208.24	82.09	-1.343	0.000771	0.00490692
209003	Rbmx2	mRNA	31.36	12.39	-1.34004	0.00590724	0.0266697
208665	Akr1d1	mRNA	3357.19	1328.6	-1.33735	2.32e-22	3.28e-20
17127	Smad3	mRNA	347.85	137.7	-1.33693	1.46e-11	5.7e-10
14667	Gm2a	mRNA	2920.84	1156.36	-1.33679	2.82e-05	0.000286
58185	Rsad2	mRNA	834.53	330.68	-1.33554	1.37e-07	2.51e-06
53867	Col5a3	mRNA	552.57	219.02	-1.33506	1.81e-10	5.89e-09
110257	Hba-a2	mRNA	834.41	330.94	-1.33421	0.00318195	0.0160756
73610	Zfp433	mRNA	90.86	36.05	-1.33358	0.0019915	0.0108738
73998	Herc3	mRNA	137.24	54.53	-1.33154	0.000211	0.00162615
110558	H2-Q9	mRNA	566.01	224.93	-1.33133	0.000786	0.00499195
140483	Hnmt	mRNA	662.99	263.8	-1.32955	0.000404	0.00284149
225182	Rbbp8	mRNA	422.1	168.05	-1.32872	0.000261	0.00195024
70652	Tmem144	mRNA	116.18	46.3	-1.32715	1.61e-06	2.3e-05
18415	Hspa4l	mRNA	638.38	254.7	-1.32562	0.000241	0.00182551
19076	Prim2	mRNA	75.5	30.13	-1.32515	0.00292949	0.0149733
67725	Nudt13	mRNA	259.38	103.57	-1.32452	8.15e-05	0.000717
17064	Cd93	mRNA	797.14	318.58	-1.32318	8.6e-08	1.65e-06
232232	Hdac11	mRNA	507.67	202.89	-1.32316	2.6e-11	9.6e-10
71132	Cabyr	mRNA	100.73	40.29	-1.32213	0.00259917	0.0135513
330938	Dixdc1	mRNA	142.73	57.11	-1.32151	4.61e-05	0.000439
80981	Arl4d	mRNA	812.65	325.16	-1.32148	0.000813	0.00512409
110794	Cebpe	mRNA	56.47	22.6	-1.32139	0.000626	0.00412718
65964	Map3k20	mRNA	373.77	149.59	-1.32108	1.59e-06	2.29e-05
12161	Bmp6	mRNA	95.79	38.39	-1.319	0.00214196	0.0115543
226519	Lamc1	mRNA	787.03	315.82	-1.31729	5.15e-28	1.12e-25
14457	Gas7	mRNA	190.77	76.55	-1.31728	5.81e-06	7.15e-05
105837	Mtbp	mRNA	111.75	44.9	-1.31566	0.000161	0.00128266
53978	Lpar2	mRNA	56.3	22.62	-1.31511	0.000834	0.00524363
12159	Bmp4	mRNA	55.06	22.17	-1.31261	0.00432233	0.0206357
67266	Dipk1a	mRNA	237.98	95.87	-1.31175	1.03e-05	0.000118
56336	B4galt5	mRNA	921.73	371.83	-1.3097	7.47e-15	4.43e-13
214444	Cdk5rap2	mRNA	144.83	58.55	-1.30652	0.000463	0.003201
14362	Fzd1	mRNA	166.72	67.45	-1.30562	0.000184	0.00144207
98952	Fam102a	mRNA	859.62	348.07	-1.30432	4.4e-06	5.64e-05
67009	Ttc23	mRNA	776.17	314.84	-1.30175	1.45e-06	2.09e-05
245269	Nim1k	mRNA	53.88	21.89	-1.29969	0.00479003	0.0224087
241638	Lzts3	mRNA	334.46	135.97	-1.29857	8.71e-06	0.000102
55927	Hes6	mRNA	247.92	100.87	-1.29733	5.39e-07	8.56e-06
70012	Cep85	mRNA	2408.37	980.14	-1.297	0.00156124	0.00888605
13197	Gadd45a	mRNA	612.12	249.88	-1.29259	0.00614245	0.0275132
22381	Tceal9	mRNA	506.59	206.82	-1.29245	2.8e-06	3.79e-05
50776	Polg2	mRNA	65.9	26.91	-1.29207	0.000101	0.000866
333654	Ppp1r13l	mRNA	82.49	33.69	-1.29197	0.0100979	0.0413651
107823	Nsd2	mRNA	573.01	234.04	-1.29182	0.000723	0.00466519
244556	Zfp791	mRNA	63.43	25.92	-1.29124	0.00182936	0.0101538
71276	Ccdc57	mRNA	74.59	30.49	-1.29082	0.00472355	0.0221929
22004	Tpm2	mRNA	94.86	38.78	-1.29039	0.00337412	0.0168899
320209	Ddx11	mRNA	107.5	44	-1.28865	0.000329	0.00237765
11997	Akr1b7	mRNA	42.78	17.54	-1.28615	0.00386136	0.0188108
226823	Kctd3	mRNA	928.9	380.89	-1.28615	1.23e-18	1.21e-16
238276	Akap5	mRNA	28.57	11.75	-1.28128	0.00623282	0.02783
12566	Cdk2	mRNA	356.21	146.56	-1.28126	0.00221035	0.0118645
73467	1700066M21Rik	mRNA	356.55	147.01	-1.27816	1.18e-05	0.000134
14453	Gas2	mRNA	945.94	390.3	-1.27717	1.38e-06	2e-05
110557	H2-Q6	mRNA	2733.4	1128.31	-1.27653	7.42e-06	8.86e-05
20850	Stat5a	mRNA	351.33	145.12	-1.27561	1.57e-06	2.26e-05
403178	Plcxd1	mRNA	48.42	20.01	-1.27511	0.00150969	0.00863776
70807	Arrdc2	mRNA	229.42	94.87	-1.27401	1.73e-08	3.85e-07
218518	Marveld2	mRNA	173.99	72.03	-1.27228	9.62e-07	1.45e-05
240549	Gm4952	mRNA	1826.07	756.86	-1.27065	2.8e-34	8.87e-32
69640	Fam83g	mRNA	91	37.72	-1.27048	2.52e-05	0.000259
237940	Aoc2	mRNA	251.76	104.41	-1.26983	0.0064804	0.0287734
13844	Ephb2	mRNA	98.31	40.84	-1.26722	2.45e-05	0.000253
230806	Crybg2	mRNA	108.4	45.1	-1.26529	7.97e-06	9.43e-05
51800	Bok	mRNA	154.85	64.43	-1.2652	1.98e-07	3.5e-06
83797	Smarcd1	mRNA	234.26	97.58	-1.26341	4.66e-06	5.91e-05
22032	Traf4	mRNA	657.78	274.07	-1.26307	9.74e-06	0.000113
65112	Pmepa1	mRNA	77.76	32.42	-1.26243	0.00380772	0.018591
66412	Arrdc4	mRNA	559.59	233.39	-1.26164	2.72e-13	1.35e-11
13609	S1pr1	mRNA	802.14	334.56	-1.2616	5.95e-09	1.46e-07
56554	Raet1d	mRNA	1014.04	423.38	-1.26008	0.00409627	0.0197511
72612	Hpf1	mRNA	209.58	87.53	-1.25963	0.00267098	0.0138676
18212	Ntrk2	mRNA	36.64	15.3	-1.25963	0.00316241	0.0159954
68294	Mfsd10	mRNA	163.95	68.48	-1.2595	3.45e-07	5.71e-06
71670	Acy3	mRNA	702.43	293.47	-1.25913	2.77e-05	0.000282
22439	Xk	mRNA	173.75	72.6	-1.25893	1.81e-07	3.23e-06
56544	Vmn2r1	mRNA	37.92	15.86	-1.25799	0.00781544	0.0335566
16478	Jund	mRNA	4646.21	1942.77	-1.25794	2.16e-08	4.74e-07
67455	Klhl13	mRNA	89.75	37.54	-1.25775	8.53e-05	0.000747
17195	Mbl2	mRNA	8186.32	3426.91	-1.25631	7.44e-07	1.15e-05
80889	Tlnrd1	mRNA	201.29	84.28	-1.25601	7.46e-07	1.15e-05
22247	Umps	mRNA	609.17	255.07	-1.25594	6.73e-07	1.05e-05
209760	Tmc7	mRNA	452.28	189.41	-1.25571	1.5e-06	2.16e-05
50708	H1f2	mRNA	1576.07	661.18	-1.25322	0.00045	0.00312485
15361	Hmga1	mRNA	848.44	356.13	-1.25242	4.31e-17	3.39e-15
225912	Cyb561a3	mRNA	643.87	270.34	-1.25201	1.13e-09	3.18e-08
54563	Nup210	mRNA	492.88	206.96	-1.25187	7.43e-09	1.77e-07
103573	Xpo1	mRNA	1051.5	441.55	-1.25178	3.67e-05	0.00036
70574	Cpm	mRNA	100.54	42.25	-1.25095	1.9e-05	0.000203
320299	Iqcb1	mRNA	173.12	72.79	-1.25007	3.34e-07	5.58e-06
319317	Snhg11	mRNA	197.75	83.27	-1.24774	9.93e-07	1.49e-05
268903	Nrip1	mRNA	892.75	376.22	-1.24668	1.38e-06	2e-05
15220	Foxq1	mRNA	335.63	141.63	-1.24471	0.0016562	0.00932918
320311	Rnf152	mRNA	469.76	198.34	-1.24394	1.07e-11	4.26e-10
12390	Cav2	mRNA	113.83	48.08	-1.24344	0.000178	0.00140442
238722	Zfp72	mRNA	58.91	24.89	-1.24325	0.0013637	0.00792725
231549	Lrrc8d	mRNA	1055.45	445.9	-1.24307	4.21e-07	6.83e-06
20677	Sox4	mRNA	66.09	27.93	-1.24258	0.00544959	0.0249261
140792	Colec12	mRNA	2577.77	1089.95	-1.24187	6.05e-09	1.47e-07
69288	Rhobtb1	mRNA	2847.34	1203.99	-1.24179	4.44e-07	7.14e-06
72281	Sh2d4a	mRNA	61.06	25.82	-1.24154	0.00097	0.00595913
26921	Map4k4	mRNA	816.93	345.64	-1.24094	2.32e-09	6.18e-08
94224	Srd5a2	mRNA	55.01	23.28	-1.2408	0.00391396	0.0190298
69638	Enho	mRNA	277.28	117.34	-1.24061	1.37e-05	0.000152
16328	Cep250	mRNA	342.26	144.86	-1.24048	0.00286663	0.0146997
68525	Evc2	mRNA	29.44	12.46	-1.24014	0.00564477	0.0256574
232970	Phldb3	mRNA	93.65	39.67	-1.2394	0.00490187	0.022868
71602	Myo1e	mRNA	2153.53	912.61	-1.23864	5.26e-10	1.56e-08
101240	Wdr91	mRNA	318.45	135.36	-1.23426	4.95e-10	1.48e-08
115488787	LOC115488787	mRNA	142.42	60.58	-1.23326	0.00299632	0.0152616
21981	Ppp1r13b	mRNA	409.13	174.1	-1.23268	1.42e-13	7.27e-12
381678	Zcwpw1	mRNA	64.96	27.64	-1.23263	0.000906	0.00562666
20365	Serf1	mRNA	40.16	17.09	-1.23235	0.00331099	0.0166217
17436	Me1	mRNA	3596.29	1533.22	-1.22995	0.0028703	0.0147099
23984	Pde10a	mRNA	24.82	10.58	-1.2296	0.0120309	0.0479175
214742	Rcor3	mRNA	187.87	80.13	-1.22933	0.000247	0.00186555
73086	Rps6ka5	mRNA	57.19	24.4	-1.22899	0.00294772	0.0150447
70737	Cgn	mRNA	449.24	191.7	-1.22865	2.47e-07	4.27e-06
72355	Cdpf1	mRNA	42.87	18.3	-1.22769	0.00271965	0.0140826
11548	Adra1b	mRNA	677.96	290.18	-1.22425	2.93e-15	1.88e-13
231532	Arhgap24	mRNA	95.55	41.02	-1.22005	4.97e-06	6.27e-05
231717	Pheta1	mRNA	186.58	80.26	-1.21699	0.000504	0.00343276
20937	Suv39h1	mRNA	274.63	118.18	-1.21647	0.00132065	0.00773889
229488	Fam160a1	mRNA	104.5	45.01	-1.21507	7.41e-06	8.85e-05
52662	Ldlrad4	mRNA	164.7	70.95	-1.215	3.45e-05	0.000341
106878	Smim3	mRNA	36.27	15.64	-1.21358	0.00807017	0.0344552
74277	Chic2	mRNA	805.92	347.52	-1.21356	1.96e-07	3.47e-06
16005	Igfals	mRNA	683.1	294.63	-1.2132	2.07e-09	5.55e-08
15370	Nr4a1	mRNA	465.67	200.94	-1.21259	3.06e-05	0.000309
77652	Zfp955a	mRNA	182.17	78.64	-1.21191	4.88e-08	9.9e-07
83815	Cenpq	mRNA	96.62	41.71	-1.21184	0.00470269	0.0221184
140859	Nek8	mRNA	113.54	49.09	-1.20963	3.15e-05	0.000316
207521	Dtx4	mRNA	230.02	99.47	-1.20951	9.74e-06	0.000113
18108	Nmt2	mRNA	581.09	251.55	-1.20791	1.01e-07	1.9e-06
70551	Tmtc4	mRNA	45.47	19.69	-1.20752	0.00886269	0.0371301
15493	Hsd3b2	mRNA	181.69	78.69	-1.20734	3.2e-09	8.26e-08
58804	Cdc42ep5	mRNA	101.62	44.03	-1.20654	3.7e-05	0.000363
27103	Eif2ak4	mRNA	419.55	181.97	-1.20512	6.05e-11	2.12e-09
18583	Pde7a	mRNA	239.1	103.75	-1.20452	1.9e-05	0.000203
15018	H2-Q7	mRNA	2530.53	1098.09	-1.20444	0.00275861	0.0142582
80884	Maged2	mRNA	94.09	40.89	-1.20239	0.00252554	0.01327
12696	Cirbp	mRNA	684.52	298.29	-1.1984	1.7e-11	6.54e-10
226154	Lzts2	mRNA	227.41	99.14	-1.19777	0.000378	0.00268035
26427	Creb3l1	mRNA	39.1	17.05	-1.19712	0.0048131	0.0224986
238673	Zfp367	mRNA	457.22	199.45	-1.19685	0.000603	0.00399484
68024	H2bc4	mRNA	2934.18	1280.23	-1.19655	0.000228	0.00173747
52589	Ncald	mRNA	279.01	121.75	-1.19638	2.28e-07	3.96e-06
104175	Sbk1	mRNA	570.88	249.31	-1.19527	0.000171	0.00135072
68145	Etaa1	mRNA	111.85	48.96	-1.19197	6.68e-06	8.08e-05
227737	Fam129b	mRNA	322.32	141.08	-1.19195	6.82e-08	1.34e-06
230316	Megf9	mRNA	454.65	199.08	-1.19143	1.38e-05	0.000153
56306	Sinhcaf	mRNA	98.9	43.33	-1.19065	3.09e-05	0.000311
68481	Mpzl1	mRNA	167.43	73.38	-1.19008	0.00474146	0.0222306
69260	Ing2	mRNA	131.6	57.71	-1.18916	0.000175	0.00138226
75623	Tex30	mRNA	214.79	94.22	-1.18877	2.91e-11	1.06e-09
20148	Dhrs3	mRNA	939.49	412.42	-1.18776	2.46e-15	1.59e-13
56195	Ptbp2	mRNA	608.87	267.42	-1.18703	2.28e-13	1.15e-11
70083	Metrn	mRNA	61.7	27.11	-1.18648	0.000284	0.0021002
208650	Cblb	mRNA	677.06	297.85	-1.18471	1.13e-17	9.55e-16
432572	Specc1	mRNA	298.2	131.31	-1.18326	3.38e-09	8.71e-08
101739	Psip1	mRNA	496.22	218.7	-1.18205	0.000259	0.00193993
102634072	Gm38457	mRNA	44.4	19.62	-1.17835	0.0050351	0.0233362
16402	Itga5	mRNA	677.59	299.54	-1.17766	2.18e-05	0.000229
18538	Pcna	mRNA	1184.21	525.16	-1.1731	0.000604	0.00399859
67242	Gemin6	mRNA	99.77	44.26	-1.17255	0.00276393	0.0142765
107569	Nt5c3	mRNA	554.24	246.49	-1.16897	4.23e-11	1.52e-09
319476	Lrtm1	mRNA	151.06	67.22	-1.16819	0.00732291	0.0317623
19891	Rpa2	mRNA	182.99	81.43	-1.16812	0.000592	0.00393282
104943	Fam110c	mRNA	76.29	33.95	-1.16782	0.000348	0.00248988
13897	Ces1e	mRNA	2324.41	1035.53	-1.16649	2.12e-06	2.95e-05
20170	Hps6	mRNA	69.58	31.02	-1.16527	0.0038969	0.0189574
626391	Zfp951	mRNA	60.29	26.9	-1.16455	0.00198586	0.0108498
230936	Phf13	mRNA	174.68	77.99	-1.1634	2e-05	0.000212
116852	Akr1c20	mRNA	1422.87	635.54	-1.16276	2.55e-17	2.07e-15
74008	Arsg	mRNA	756.66	338.13	-1.16206	2.15e-11	8.07e-10
105247050	Gm42226	mRNA	299.2	133.84	-1.16065	0.000738	0.00473059
20526	Slc2a2	mRNA	4329.18	1937.33	-1.16003	3.75e-10	1.15e-08
12452	Ccng2	mRNA	489.44	219.07	-1.15976	2.24e-07	3.91e-06
320271	Scai	mRNA	101.91	45.62	-1.15966	0.00346275	0.0172544
394430	Ugt1a10	mRNA	56.15	25.14	-1.1595	0.00095	0.00585164
14865	Gstm4	mRNA	1110.33	497.31	-1.15876	1.23e-06	1.81e-05
74122	Tmem43	mRNA	475.58	213.08	-1.15828	9.76e-05	0.000837
233011	Itpkc	mRNA	805.55	361.42	-1.15629	1.39e-12	6.29e-11
14538	Gcnt2	mRNA	1562.53	701.31	-1.15576	6e-20	6.84e-18
242864	Napepld	mRNA	45.45	20.42	-1.15428	0.00505263	0.0233988
16918	Mycl	mRNA	80.13	36.04	-1.15276	0.00134738	0.00785337
100039707	Mthfsl	mRNA	2099.64	944.46	-1.15258	3.69e-13	1.79e-11
72388	Ripk4	mRNA	403.6	181.62	-1.15204	4.44e-06	5.68e-05
19883	Rora	mRNA	1928.27	868.08	-1.15141	1.19e-12	5.53e-11
70082	Lysmd2	mRNA	56.66	25.52	-1.15078	0.00498194	0.0231328
545428	Ccdc141	mRNA	173.62	78.24	-1.14988	0.000677	0.00440224
230259	E130308A19Rik	mRNA	107.23	48.36	-1.14888	0.0003	0.00220115
53972	Ngef	mRNA	216.09	97.49	-1.14835	6.85e-07	1.07e-05
21807	Tsc22d1	mRNA	1113.6	503.03	-1.14651	3.42e-07	5.68e-06
223435	Trio	mRNA	822.25	371.44	-1.14646	1.36e-09	3.77e-08
72572	Spats2	mRNA	216.65	97.9	-1.146	2.55e-09	6.73e-08
13506	Dsc2	mRNA	860.7	389.03	-1.14562	1.07e-10	3.61e-09
16452	Jak2	mRNA	604.75	273.36	-1.14551	2.62e-18	2.38e-16
24000	Ptpn21	mRNA	725.72	328.1	-1.14527	3.07e-15	1.96e-13
26407	Map3k4	mRNA	292.12	132.09	-1.14503	4.94e-12	2.06e-10
12593	Cdyl	mRNA	258.72	117.04	-1.14441	9.46e-10	2.71e-08
16400	Itga3	mRNA	206.39	93.42	-1.14361	1.33e-05	0.000148
15354	Hmgb3	mRNA	414.42	187.75	-1.14231	7.29e-05	0.000654
26408	Map3k5	mRNA	1635.75	741.09	-1.14222	3.18e-10	9.91e-09
99011	Pomt1	mRNA	280.39	127.09	-1.14157	4.1e-05	0.000397
14412	Slc6a13	mRNA	3214.63	1459.88	-1.1388	1.03e-37	4.01e-35
109245	Lrrc39	mRNA	154.59	70.22	-1.13859	0.00043	0.00300846
266614	Ly6g5b	mRNA	87.03	39.55	-1.13777	0.0076431	0.032922
18105	Nqo2	mRNA	1158.68	526.63	-1.13761	2.5e-11	9.29e-10
24001	Tiam2	mRNA	55.42	25.21	-1.13672	0.0012558	0.00741621
70355	Gprc5c	mRNA	1118.48	508.88	-1.13613	6.67e-20	7.51e-18
98432	Phlpp1	mRNA	491.7	224.09	-1.13368	6.98e-16	4.78e-14
27015	Polk	mRNA	178.46	81.35	-1.13341	0.0123849	0.0490698
100088	Rcc1	mRNA	326	148.76	-1.13189	0.000775	0.0049329
71760	Etnppl	mRNA	1644.6	750.82	-1.13119	1.31e-12	5.93e-11
50791	Magi2	mRNA	33.41	15.28	-1.12838	0.0108558	0.0439395
235041	Kank2	mRNA	417.18	191.04	-1.12679	0.000104	0.000885
67492	Zfand4	mRNA	380.52	174.37	-1.1258	0.00469753	0.0221064
22640	Zfp1	mRNA	285.36	131.01	-1.12316	2.42e-09	6.42e-08
14858	Gsta2	mRNA	704.38	323.51	-1.12255	4.07e-06	5.27e-05
24063	Spry1	mRNA	149.22	68.63	-1.1206	3.9e-06	5.08e-05
330554	Fan1	mRNA	472.89	217.52	-1.12037	6.76e-08	1.32e-06
50760	Fbxo17	mRNA	38.82	17.88	-1.11881	0.00430978	0.0205984
72205	Eml2	mRNA	170.99	78.74	-1.11867	5.4e-05	0.000501
56715	Rabgef1	mRNA	850.33	391.66	-1.11841	8.46e-13	3.99e-11
170625	Snx18	mRNA	815.95	376.2	-1.11696	2.01e-11	7.56e-10
18218	Dusp8	mRNA	457.71	211.17	-1.116	3.43e-06	4.53e-05
11735	Ank3	mRNA	684.67	316.84	-1.11167	5.09e-10	1.52e-08
66970	Ssbp2	mRNA	69.73	32.27	-1.11162	0.000725	0.00466843
71755	Dhdh	mRNA	2042.18	945.18	-1.11146	2.84e-10	8.9e-09
69226	Snx24	mRNA	469.35	217.36	-1.11056	1.22e-12	5.64e-11
15081	H3f3b	mRNA	29421.3	13633.6	-1.1097	1.06e-09	3.02e-08
12369	Casp7	mRNA	594.16	275.38	-1.10939	0.000519	0.00352171
241576	Ldlrad3	mRNA	136.61	63.35	-1.10859	4.8e-05	0.000455
72017	Cyb5r1	mRNA	146.41	67.94	-1.10773	0.0110926	0.0447551
21915	Dtymk	mRNA	376.26	174.68	-1.107	0.00290995	0.0148868
227541	Camk1d	mRNA	1071.66	497.62	-1.10675	6.22e-06	7.61e-05
30841	Kdm2b	mRNA	209.92	97.52	-1.10606	0.00018	0.00141473
74237	Tubgcp2	mRNA	391.87	182.23	-1.10465	0.00208968	0.0113108
109263	Rlf	mRNA	1341.41	624.15	-1.10378	1.93e-06	2.7e-05
227102	Ormdl1	mRNA	378.14	176.08	-1.10268	2.16e-08	4.74e-07
19015	Ppard	mRNA	253.93	118.25	-1.10261	2.79e-10	8.77e-09
75869	Arl5b	mRNA	1040.76	484.7	-1.10248	0.000114	0.000958
76453	Prss23	mRNA	82.74	38.57	-1.10118	0.00414721	0.0199746
67905	Ppm1m	mRNA	329.27	153.73	-1.0989	0.0010884	0.00656992
241308	Ralgps1	mRNA	71.97	33.63	-1.09784	0.000106	0.000899
626415	4930467E23Rik	mRNA	233.69	109.19	-1.09773	1.71e-06	2.43e-05
13388	Dll1	mRNA	97.89	45.83	-1.09492	0.0117567	0.047009
20678	Sox5	mRNA	208.11	97.45	-1.09458	7.14e-09	1.71e-07
71963	Cdca4	mRNA	162.42	76.09	-1.09397	0.000254	0.0019119
19878	Rock2	mRNA	1257.65	589.47	-1.09325	1.39e-13	7.11e-12
234684	Lrrc29	mRNA	62.33	29.21	-1.0932	0.000503	0.00343223
22401	Zmat3	mRNA	494.3	231.88	-1.09202	0.00111618	0.0067167
22712	Zfp54	mRNA	94.92	44.54	-1.09172	0.000135	0.00110499
102641467	Gm20684	mRNA	150.79	70.76	-1.09154	4.56e-06	5.82e-05
74413	Tc2n	mRNA	104.73	49.16	-1.09118	5.75e-05	0.00053
71238	Sdhaf3	mRNA	72.27	33.94	-1.09047	0.000201	0.00155943
104174	Gldc	mRNA	3562.97	1674.3	-1.08952	2.73e-09	7.1e-08
12739	Cldn3	mRNA	512.82	241.15	-1.08854	4.53e-05	0.000432
81000	Rad54l2	mRNA	2319.65	1091.72	-1.08731	1.89e-21	2.48e-19
331623	Bend3	mRNA	284.53	134.24	-1.08376	1.94e-08	4.28e-07
326618	Tpm4	mRNA	1259.14	594.27	-1.08326	1.92e-14	1.08e-12
71724	Aox3	mRNA	10403.7	4914.09	-1.0821	6.22e-18	5.37e-16
11504	Adamts1	mRNA	1267.99	599.08	-1.08172	1.93e-10	6.22e-09
229589	Prune1	mRNA	851.78	402.6	-1.08114	9.78e-11	3.33e-09
210544	Tbc1d31	mRNA	110.11	52.12	-1.07911	0.00373579	0.0183013
381101	Dnph1	mRNA	110.08	52.11	-1.07882	0.000658	0.00431366
77938	Fam53b	mRNA	222.51	105.42	-1.07776	0.0038022	0.0185692
229055	Zbtb10	mRNA	258.04	122.29	-1.07729	0.000193	0.00150041
225913	Tkfc	mRNA	7306.21	3465.06	-1.07624	9.48e-06	0.00011
66522	Pgpep1	mRNA	1135.55	538.79	-1.07561	0.000103	0.000879
11605	Gla	mRNA	287.79	136.69	-1.0741	0.000161	0.0012849
237928	Phospho1	mRNA	488.03	231.96	-1.07311	3.3e-05	0.000328
11465	Actg1	mRNA	9197.23	4372.57	-1.07272	1.3e-18	1.27e-16
16796	Lasp1	mRNA	1378.5	655.45	-1.07253	9.22e-07	1.39e-05
102334	Ankrd10	mRNA	260.51	123.9	-1.07212	6.37e-09	1.55e-07
54720	Rcan1	mRNA	3388.11	1612.05	-1.07158	1.27e-09	3.56e-08
224440	Setd4	mRNA	150.88	71.81	-1.07105	5.37e-06	6.7e-05
243780	E330009J07Rik	mRNA	214.66	102.23	-1.0703	5.48e-08	1.1e-06
21848	Trim24	mRNA	1164.58	554.89	-1.06955	0.000761	0.00484853
319765	Igf2bp2	mRNA	83.07	39.59	-1.0691	0.000293	0.00216618
225341	Lims2	mRNA	1298.36	618.91	-1.0689	4.26e-05	0.000409
78286	Nav2	mRNA	869.5	414.65	-1.06829	9.89e-15	5.8e-13
67824	Nmral1	mRNA	134.84	64.31	-1.06813	0.00774315	0.0333044
102635781	Gm38481	mRNA	3159.38	1507.89	-1.06711	8.67e-05	0.000756
17112	Tm4sf1	mRNA	312.72	149.34	-1.06633	8.99e-07	1.36e-05
115486031	LOC115486031	mRNA	100.99	48.28	-1.06484	0.000146	0.00118398
68010	Bambi	mRNA	69.06	33.02	-1.06467	0.00785716	0.0337025
15242	Hhex	mRNA	912.2	436.26	-1.06418	7.11e-06	8.53e-05
20602	Ncor2	mRNA	1389.52	664.54	-1.06416	8.45e-16	5.74e-14
208777	Sned1	mRNA	294.24	140.77	-1.06362	8.84e-10	2.54e-08
20336	Exoc4	mRNA	437.45	209.32	-1.0634	0.00458544	0.0216724
114716	Spred2	mRNA	473.15	226.46	-1.06305	3.35e-14	1.85e-12
114565	Zbtb21	mRNA	802.59	384.23	-1.06269	1.2e-05	0.000136
208080	Ubap1l	mRNA	39.24	18.79	-1.06243	0.0126885	0.0499778
18024	Nfe2l2	mRNA	1932.4	925.73	-1.06174	1.74e-10	5.71e-09
13124	Cyp8b1	mRNA	4066.56	1948.4	-1.06152	1.72e-18	1.63e-16
18747	Prkaca	mRNA	846.31	405.52	-1.0614	1.02e-05	0.000118
71795	Pitpnc1	mRNA	798.8	382.91	-1.06082	8.05e-05	0.00071
226026	Smc5	mRNA	634.24	304.37	-1.05921	6.05e-13	2.89e-11
22240	Dpysl3	mRNA	59.48	28.57	-1.05797	0.00443543	0.0210605
14536	Nr6a1	mRNA	313.05	150.7	-1.0547	0.000837	0.00525788
73327	Pradc1	mRNA	81.81	39.47	-1.05142	0.00132273	0.00774332
109270	Prr5	mRNA	113.29	54.67	-1.05116	4.21e-05	0.000405
223752	Gramd4	mRNA	120.52	58.17	-1.051	0.000183	0.00143565
19340	Rab3d	mRNA	179.05	86.45	-1.05043	0.00214742	0.0115779
30924	Angptl3	mRNA	11153.7	5392.68	-1.04845	5.1e-12	2.11e-10
20504	Slc17a1	mRNA	217.22	105.12	-1.04706	4.97e-09	1.23e-07
236915	Arhgef9	mRNA	63.55	30.79	-1.04529	0.0025262	0.01327
18260	Ocln	mRNA	278.74	135.14	-1.04442	1.1e-10	3.71e-09
12319	Car8	mRNA	1275.81	618.61	-1.0443	3.58e-05	0.000353
68981	Snrpa1	mRNA	427.61	207.36	-1.04412	6.48e-06	7.87e-05
207952	Klhl25	mRNA	445.02	215.81	-1.04409	2.64e-10	8.35e-09
319582	Trmt9b	mRNA	89.43	43.37	-1.04405	0.000157	0.00125619
110095	Pygl	mRNA	6018.34	2919.22	-1.04378	1.29e-06	1.89e-05
21401	Tcea3	mRNA	784.06	380.39	-1.04348	3.02e-08	6.4e-07
208659	Fam20a	mRNA	690.6	335.05	-1.04347	4.6e-11	1.64e-09
108911	Rcc2	mRNA	698.99	339.21	-1.0431	4.96e-12	2.06e-10
19268	Ptprf	mRNA	2179.95	1058.81	-1.04186	1.41e-25	2.68e-23
13511	Dsg2	mRNA	2103.77	1022.13	-1.0414	6.34e-20	7.19e-18
11810	Apobec1	mRNA	730.08	355.1	-1.03984	6.64e-09	1.61e-07
17355	Aff1	mRNA	1202.45	585.46	-1.03833	3.86e-16	2.74e-14
216152	Plppr3	mRNA	111.31	54.22	-1.03777	0.00103859	0.00630454
234865	Nup133	mRNA	242.64	118.2	-1.03759	0.00759693	0.0327635
20509	Slc19a1	mRNA	295.18	143.9	-1.03649	4.7e-10	1.42e-08
320051	Exph5	mRNA	227.57	110.96	-1.03635	0.000314	0.00228894
77579	Myh10	mRNA	698.29	340.62	-1.03566	2.38e-05	0.000247
244666	Sprtn	mRNA	582.33	284.13	-1.03527	1.39e-08	3.15e-07
244209	Cyp2r1	mRNA	190.52	93.04	-1.03393	1.07e-07	2e-06
67434	Ankrd33b	mRNA	1368.02	668.78	-1.03249	3.81e-05	0.000372
59092	Pcbp4	mRNA	304.8	149.1	-1.03154	4.35e-07	7.01e-06
71839	Osgin1	mRNA	2164.86	1059.13	-1.0314	0.00084	0.00527335
237256	Zc3h12d	mRNA	148.94	72.87	-1.03136	0.000128	0.00106175
71768	Vwce	mRNA	382.02	186.98	-1.03082	1.67e-07	2.99e-06
12977	Csf1	mRNA	387.71	189.79	-1.03057	4.13e-05	0.000399
98386	Lbr	mRNA	563.45	275.86	-1.03033	1.89e-12	8.33e-11
381280	Hjurp	mRNA	2919.37	1429.66	-1.02999	0.00474177	0.0222306
55942	Sertad1	mRNA	149.53	73.35	-1.02758	0.00413507	0.0199216
76566	Rflnb	mRNA	62.22	30.58	-1.0248	0.0052664	0.0242279
19280	Ptprs	mRNA	153.14	75.32	-1.02386	6.81e-05	0.000614
116873	Stim2	mRNA	529.04	260.26	-1.02343	0.0011699	0.00698693
51875	Tmem141	mRNA	120.77	59.48	-1.02175	6.11e-05	0.000559
71805	Nup93	mRNA	364.47	179.6	-1.02104	1.38e-09	3.84e-08
26417	Mapk3	mRNA	504.87	248.78	-1.02103	2.25e-05	0.000235
13642	Efnb2	mRNA	101.75	50.16	-1.02037	0.00041	0.00288105
68121	Cep70	mRNA	71.37	35.2	-1.01984	0.00525746	0.0241996
16419	Itgb5	mRNA	1050.66	518.4	-1.01915	1.14e-17	9.56e-16
234723	Txnl4b	mRNA	204.38	100.85	-1.01914	0.00119313	0.00710392
192656	Ripk2	mRNA	269.47	132.99	-1.01878	1.76e-10	5.74e-09
78834	Zfp623	mRNA	713.16	351.99	-1.01872	3.2e-14	1.78e-12
269113	Nup54	mRNA	812.8	401.16	-1.01871	3.94e-06	5.12e-05
13435	Dnmt3a	mRNA	769.15	379.78	-1.01811	4.26e-07	6.89e-06
66765	4933411K16Rik	mRNA	47.99	23.7	-1.01774	0.0105041	0.0427541
64074	Smoc2	mRNA	80.92	40	-1.01639	0.000853	0.00534453
17855	Mvk	mRNA	255.52	126.35	-1.01605	0.000567	0.00378806
269023	Zfp608	mRNA	125.25	61.94	-1.01598	0.000324	0.00234931
97031	Tprn	mRNA	109.06	53.93	-1.01596	0.000104	0.000887
80859	Nfkbiz	mRNA	1125.9	557.79	-1.01328	4.42e-05	0.000423
230917	Tmem201	mRNA	349.47	173.18	-1.01287	7.06e-06	8.49e-05
20661	Sort1	mRNA	301.46	149.43	-1.01249	2.57e-05	0.000264
226409	Zranb3	mRNA	94.16	46.68	-1.01229	0.00979787	0.0404458
319822	Smyd4	mRNA	89.12	44.22	-1.01117	0.00471489	0.0221582
22710	Zfp52	mRNA	58.72	29.13	-1.01113	0.00597837	0.0269228
69635	Dapk1	mRNA	967.24	480.15	-1.01038	7.24e-19	7.34e-17
72535	Aldh1b1	mRNA	1286.71	639.28	-1.00916	0.000503	0.00343223
232086	Tmem150a	mRNA	909.56	452	-1.00886	2.63e-10	8.35e-09
192157	Socs7	mRNA	559.16	277.88	-1.00883	3.85e-14	2.13e-12
19360	Rad50	mRNA	163.93	81.52	-1.00779	0.00048	0.00330194
64451	Dip2a	mRNA	121.37	60.37	-1.00758	0.0088274	0.0370267
71885	Faap100	mRNA	127.33	63.37	-1.0066	1.6e-05	0.000174
66514	Asrgl1	mRNA	286.04	142.42	-1.00609	2.46e-08	5.33e-07
242384	Lingo2	mRNA	43.95	21.88	-1.00587	0.00825559	0.0350838
67019	Actr6	mRNA	319.96	159.36	-1.00564	1.85e-07	3.29e-06
13548	Dyrk1a	mRNA	1103.53	549.72	-1.00537	1.9e-14	1.07e-12
11622	Ahr	mRNA	2537.71	1264.71	-1.00472	4.24e-17	3.34e-15
52521	Zfp622	mRNA	950.37	473.64	-1.00471	2.16e-06	3e-05
319757	Smo	mRNA	153.37	76.53	-1.00296	2.27e-05	0.000237
239037	Lrit1	mRNA	157.18	78.44	-1.00267	4.13e-06	5.34e-05
209334	Gen1	mRNA	93.5	46.67	-1.00235	0.00215753	0.0116275
70536	Qpct	mRNA	266.18	132.87	-1.00235	0.000174	0.00137272
100039008	Mup10	mRNA	34617.1	69289.7	1.00116	0.00140577	0.00810966
16882	Lig3	mRNA	266.3	533.34	1.00199	1.07e-11	4.26e-10
67834	Idh3a	mRNA	650.67	1303.25	1.00211	2.49e-09	6.57e-08
75552	Paqr9	mRNA	1350.39	2704.99	1.00225	2.94e-07	4.95e-06
243842	Bicra	mRNA	68.57	137.55	1.00427	2.85e-05	0.000289
22781	Ikzf4	mRNA	27.33	54.84	1.00504	0.00598667	0.0269424
113868	Acaa1a	mRNA	2251.09	4519.07	1.0054	9.5e-23	1.43e-20
109222	Rarres1	mRNA	717.4	1443.66	1.00889	1.9e-22	2.76e-20
66102	Cxcl16	mRNA	92.08	185.48	1.01024	0.000128	0.00105721
238024	Fn3krp	mRNA	57.34	115.61	1.01172	1.33e-05	0.000148
20527	Slc2a3	mRNA	41.58	83.9	1.0126	0.000259	0.00193951
13106	Cyp2e1	mRNA	99484.6	200866	1.01369	0.00489409	0.0228465
80285	Parp9	mRNA	765.76	1546.72	1.01426	3.99e-10	1.22e-08
20362	Sept8	mRNA	61.82	124.87	1.0144	0.00038	0.00268679
432555	Gm5431	mRNA	21.03	42.49	1.01491	0.00697261	0.0305314
100043314	Tigit	mRNA	1284.62	2596.06	1.01498	1.21e-06	1.78e-05
140721	Caskin2	mRNA	300.2	607.22	1.0163	2.73e-07	4.66e-06
76899	Golga1	mRNA	198.75	402.55	1.01821	5.15e-08	1.04e-06
11520	Plin2	mRNA	22507	45637.6	1.01985	0.00143855	0.00827748
72658	2700097O09Rik	mRNA	46.6	94.54	1.02046	0.000146	0.0011826
56373	Cpb2	mRNA	4789.28	9715.43	1.02047	7.17e-15	4.27e-13
225875	Lrfn4	mRNA	40.14	81.52	1.02226	0.000271	0.00201081
22778	Ikzf1	mRNA	56.47	114.94	1.02527	0.000328	0.00237347
11482	Acvrl1	mRNA	43.1	87.75	1.02571	0.00698035	0.0305492
231798	Lrch4	mRNA	186.39	379.59	1.0261	7.42e-09	1.77e-07
63913	Fam129a	mRNA	91.44	186.48	1.02811	0.00133545	0.00779682
76457	Ccdc134	mRNA	79.2	161.59	1.02889	8.07e-05	0.000712
215653	Rassf2	mRNA	122.75	250.6	1.02969	0.0105466	0.0429071
56441	Naa80	mRNA	516.73	1055	1.02976	1.47e-08	3.32e-07
50918	Myadm	mRNA	856.66	1749.2	1.0299	0.000319	0.00232246
20714	Serpina3k	mRNA	158115	323014	1.03062	0.00237823	0.0126186
74137	Nuak2	mRNA	100.46	205.3	1.03117	1.08e-07	2.03e-06
66962	Swsap1	mRNA	56.63	115.76	1.03139	0.000142	0.00115319
208194	Exog	mRNA	21.77	44.55	1.03285	0.00856823	0.0361832
17132	Maf	mRNA	285.62	584.7	1.03362	4.82e-09	1.2e-07
107375	Slc25a45	mRNA	192.84	395.03	1.0346	0.000435	0.00303886
320924	Ccbe1	mRNA	44.47	91.13	1.03511	0.00429284	0.020548
622976	Gm6377	mRNA	31.96	65.53	1.03567	0.000923	0.0057049
140630	Ube4a	mRNA	1085.32	2225.85	1.03623	1.77e-22	2.6e-20
14936	Gys1	mRNA	21.44	43.99	1.03698	0.00799807	0.034206
270066	Slc35e1	mRNA	873.41	1793.77	1.03825	3.35e-15	2.1e-13
76900	Ssbp4	mRNA	57.71	118.56	1.03872	4.15e-05	0.000401
29812	Ndrg3	mRNA	135.22	278.03	1.03986	1.05e-06	1.57e-05
230279	Tmem268	mRNA	210.75	433.95	1.04196	1.82e-07	3.25e-06
22393	Wfs1	mRNA	141.94	292.37	1.0425	5.66e-10	1.67e-08
108168376	Gm46620	mRNA	1531.27	3160.73	1.04553	2.81e-23	4.37e-21
106200	Txndc11	mRNA	672.38	1388.4	1.04609	1.12e-12	5.23e-11
67610	Rspry1	mRNA	231.61	479.03	1.04839	1.02e-09	2.89e-08
100559	Ugt2b38	mRNA	17.85	36.93	1.04857	0.00985556	0.0405972
107373	Fam111a	mRNA	51.48	106.61	1.05033	0.000122	0.00101528
67203	Nde1	mRNA	162.87	337.34	1.05052	2.26e-10	7.25e-09
110877	Slc18a1	mRNA	28.73	59.54	1.05129	0.00129946	0.00762241
110920	Hspa13	mRNA	618.18	1286.37	1.05721	7.71e-10	2.22e-08
218811	Sec24c	mRNA	1577.12	3283.2	1.05781	7.22e-25	1.29e-22
70575	Gfod2	mRNA	130.81	272.83	1.06048	8.9e-05	0.000773
18407	Orm3	mRNA	1191.34	2487.54	1.06214	1.01e-07	1.91e-06
50770	Atp11a	mRNA	413.98	864.44	1.06219	2.13e-06	2.97e-05
21786	Tff3	mRNA	53.83	112.44	1.06255	0.00499187	0.0231604
224139	Golgb1	mRNA	1130.75	2363.19	1.06346	3.28e-08	6.91e-07
14311	Cidec	mRNA	654.92	1370.25	1.06505	0.00101268	0.00617481
16337	Insr	mRNA	1749.01	3663.29	1.0666	3e-07	5.04e-06
77300	Raph1	mRNA	1359.75	2849.32	1.06727	0.00241849	0.0128038
70719	Arhgap45	mRNA	184.98	388.07	1.06893	1.92e-05	0.000204
56045	Samhd1	mRNA	377.63	792.79	1.06997	1.46e-08	3.3e-07
52552	Parp8	mRNA	28.73	60.35	1.07086	0.00616572	0.0275797
68477	Rmnd5a	mRNA	4156.96	8735.26	1.07132	3.86e-09	9.8e-08
22177	Tyrobp	mRNA	145.18	305.65	1.07406	0.00904415	0.037728
109785	Pgm3	mRNA	352.48	742.29	1.07445	3.12e-16	2.24e-14
75475	Oplah	mRNA	2360.75	4979.59	1.07678	1.45e-13	7.41e-12
13667	Eif2b4	mRNA	478.84	1010.03	1.07678	1.16e-16	8.62e-15
17841	Mup2	mRNA	46636	98480.6	1.0784	0.00119315	0.00710392
98396	Slc41a1	mRNA	327.71	693.2	1.08086	5.79e-12	2.37e-10
209200	Dtx3l	mRNA	593.94	1256.63	1.08118	7.65e-14	4.06e-12
667278	Mup-ps16	mRNA	173.97	368.28	1.082	2.66e-05	0.000272
27371	Sh2d2a	mRNA	19.07	40.43	1.08387	0.00618626	0.0276362
76454	Fbxo31	mRNA	1272.04	2697.96	1.08473	0.000144	0.00117243
16011	Igfbp5	mRNA	35.16	74.7	1.08691	0.00333701	0.0167282
20128	Trim30a	mRNA	135.97	288.88	1.08716	4.55e-07	7.31e-06
83408	Gimap3	mRNA	52.71	112	1.0873	0.00205461	0.0111799
16792	Laptm5	mRNA	455.48	967.83	1.08736	0.00468095	0.0220588
22419	Wnt5b	mRNA	37.04	78.78	1.08881	0.00376576	0.0184248
22644	Rnf103	mRNA	4447.69	9475.97	1.09122	0.00104242	0.00631863
107526	Gimap4	mRNA	84.96	181.56	1.09553	5.14e-05	0.000483
223433	Otulinl	mRNA	38.79	82.9	1.09573	0.0027572	0.0142559
23945	Mgll	mRNA	2639.1	5640.49	1.09577	2.96e-22	4.13e-20
109093	Rars2	mRNA	147.44	315.15	1.09594	1.21e-11	4.76e-10
74356	4931428F04Rik	mRNA	18.47	39.52	1.09791	0.00599667	0.0269758
23928	Lamc3	mRNA	102.5	219.51	1.0987	0.000874	0.00546207
111173	Erc1	mRNA	514.13	1101.31	1.09902	1.02e-18	1.01e-16
22368	Trpv2	mRNA	38.54	82.67	1.10096	0.00883322	0.0370333
67976	Trabd	mRNA	1038.48	2231.38	1.10346	3.07e-16	2.21e-14
20469	Sipa1	mRNA	100.56	216.08	1.10356	2.92e-05	0.000295
109032	Sp110	mRNA	44.64	96.09	1.10587	0.00969301	0.0400508
70873	Cnbd2	mRNA	2063.5	4441.53	1.10596	3.38e-05	0.000335
20454	St3gal5	mRNA	6496.29	13993.3	1.10705	4.05e-06	5.25e-05
64602	Ireb2	mRNA	1616.79	3485.74	1.10833	3.54e-13	1.74e-11
16177	Il1r1	mRNA	7962.23	17169	1.10856	0.00477727	0.022373
668880	Stard9	mRNA	88.65	191.3	1.10963	3.56e-05	0.000352
20211	Saa4	mRNA	4254.85	9185.51	1.11025	2.3e-05	0.000239
13119	Cyp4a14	mRNA	18609.1	40187.2	1.11073	0.0027947	0.0144061
16477	Junb	mRNA	1550.38	3348.6	1.11094	1.6e-06	2.29e-05
378460	Pram1	mRNA	19.19	41.46	1.1111	0.0104538	0.0425992
18408	Slc25a15	mRNA	7656	16555.6	1.11266	4.06e-12	1.72e-10
67374	Jam2	mRNA	297.01	643.01	1.11432	1.48e-05	0.000163
23863	Dand5	mRNA	21.09	45.7	1.11554	0.00256898	0.01343
67041	Oxct1	mRNA	58.08	125.88	1.11611	6.03e-06	7.39e-05
66917	Chordc1	mRNA	320.7	695.32	1.11646	1.47e-06	2.12e-05
17395	Mmp9	mRNA	47.08	102.22	1.11839	0.00556184	0.0253597
69065	Chac1	mRNA	239.84	521.31	1.12011	7.55e-05	0.000672
22385	Baz1b	mRNA	902.83	1962.51	1.12018	1.5e-08	3.38e-07
94176	Dock2	mRNA	61.74	134.21	1.12018	0.00118406	0.00706185
22780	Ikzf3	mRNA	19.3	41.96	1.12066	0.00402409	0.0194407
15111	Hand2	mRNA	81.71	178.1	1.12409	0.00830164	0.035254
66857	Plbd1	mRNA	625.72	1364.13	1.1244	6.83e-06	8.23e-05
16985	Lsp1	mRNA	53.45	116.55	1.12466	0.000232	0.00176157
74055	Plce1	mRNA	214.91	468.7	1.12493	6.33e-09	1.54e-07
384783	Irs2	mRNA	841.32	1836.49	1.12623	1.76e-09	4.77e-08
53374	Chst3	mRNA	95.45	208.4	1.12651	0.00018	0.00141609
81013	Vmn1r65	mRNA	12.06	26.37	1.12821	0.0120342	0.0479197
228993	Slc17a9	mRNA	51.41	112.43	1.12877	2.47e-05	0.000255
434197	Fam169b	mRNA	290.37	635	1.12885	4.67e-20	5.4e-18
69189	Mcemp1	mRNA	19.04	41.65	1.12913	0.0103198	0.0421712
18016	Nf2	mRNA	316.25	692.01	1.12973	2.51e-06	3.45e-05
216859	Acap1	mRNA	24.67	54.1	1.13306	0.0104436	0.0425728
17476	Mpeg1	mRNA	1684.36	3697.58	1.13438	1.08e-19	1.18e-17
225326	Pik3c3	mRNA	3641.17	7998.31	1.13529	8.12e-19	8.14e-17
67528	Nudt7	mRNA	2694.79	5920.28	1.13549	3.25e-23	5.01e-21
226652	Arhgap30	mRNA	150.2	330.12	1.13607	3.23e-05	0.000323
51793	Ddah2	mRNA	16.24	35.78	1.13938	0.004197	0.020175
16818	Lck	mRNA	18.26	40.23	1.1395	0.0110277	0.0445631
320024	Nceh1	mRNA	637.56	1407.87	1.14288	4.21e-09	1.06e-07
76816	Sdccag8	mRNA	73.04	161.3	1.14293	8.14e-08	1.57e-06
238037	Wdcp	mRNA	104.24	230.28	1.14345	8.67e-09	2.05e-07
50798	Gne	mRNA	1258.12	2786.24	1.14704	2.29e-12	9.9e-11
381308	Ifi211	mRNA	57.19	126.87	1.14962	0.000185	0.00144448
106766	Stap2	mRNA	498.44	1105.99	1.14984	5.35e-16	3.78e-14
63986	Gmfg	mRNA	46.05	102.19	1.15002	4.8e-06	6.07e-05
192193	Edem1	mRNA	2418.12	5368.03	1.1505	2.46e-27	5.1e-25
21816	Tgm1	mRNA	185.57	412.53	1.15256	0.000576	0.00384575
22680	Zfp207	mRNA	728.52	1621.02	1.15387	2.53e-07	4.34e-06
80288	Bcl9l	mRNA	427.68	952.35	1.15496	1.65e-15	1.09e-13
100048884	Mup18	mRNA	23288.1	51866.4	1.15521	0.00193329	0.0105957
72007	Fndc3b	mRNA	932.81	2079.24	1.1564	1.79e-10	5.83e-09
18830	Pltp	mRNA	381.52	851.86	1.15887	0.000407	0.00286254
235040	Atg4d	mRNA	230.1	513.98	1.15946	1.45e-07	2.65e-06
100039019	Mup-ps12	mRNA	74.67	166.82	1.15981	5.75e-07	9.09e-06
380732	Milr1	mRNA	23.67	52.91	1.16053	0.00327742	0.0164768
76415	Fam187b	mRNA	25.41	56.84	1.16186	0.00129339	0.00759449
67220	Plekho1	mRNA	81.44	182.49	1.16402	0.000637	0.00419077
20555	Slfn1	mRNA	25.68	57.61	1.16589	0.00155686	0.00886691
12560	Cdh3	mRNA	16.88	37.95	1.16882	0.00242061	0.0128079
80287	Apobec3	mRNA	136.41	306.91	1.16987	5.74e-06	7.08e-05
15163	Hcls1	mRNA	133.49	300.66	1.17142	0.000104	0.000886
71085	Arhgap19	mRNA	86.38	194.69	1.17242	0.000454	0.00315455
65257	Asb3	mRNA	53.71	121.13	1.1732	7.82e-06	9.29e-05
574428	Zmynd15	mRNA	23.71	53.51	1.17448	0.000799	0.00505695
68146	Arl13b	mRNA	164.99	372.49	1.17478	1.47e-12	6.61e-11
231805	Pilra	mRNA	31.07	70.18	1.17573	0.00712179	0.0310599
233744	Spon1	mRNA	32.02	72.36	1.17619	0.000646	0.00424376
66175	Mustn1	mRNA	42.25	95.68	1.17919	0.00112843	0.00677475
11857	Arhgdib	mRNA	93.39	211.55	1.17974	6.58e-05	0.000597
11690	Alox5ap	mRNA	63.69	144.35	1.18044	0.000805	0.00508735
104759	Pld4	mRNA	96.41	218.89	1.18296	0.00248192	0.013057
20519	Slc22a3	mRNA	81.51	185.23	1.18418	5.23e-07	8.33e-06
320484	Rasal3	mRNA	17.15	38.99	1.18525	0.00715909	0.0311793
71703	Armcx3	mRNA	183.13	416.82	1.18658	1.32e-13	6.82e-12
210146	Irgq	mRNA	253.18	577.16	1.18878	4.94e-18	4.35e-16
73095	Slc25a42	mRNA	983.57	2242.97	1.18931	4.65e-07	7.44e-06
16826	Ldb2	mRNA	23.22	53.08	1.1927	0.00430136	0.0205665
16170	Il16	mRNA	35.69	81.65	1.19372	0.000101	0.000861
19224	Ptgs1	mRNA	237.25	545.8	1.20196	0.000279	0.00206143
27416	Abcc5	mRNA	97.27	224.11	1.20406	1.83e-07	3.26e-06
109154	Mlec	mRNA	1457.49	3362.67	1.20612	3.03e-08	6.4e-07
14229	Fkbp5	mRNA	3508.34	8100.1	1.20715	2.33e-05	0.000243
16971	Lrp1	mRNA	7050.18	16303	1.20941	5.4e-06	6.73e-05
74136	Sec14l1	mRNA	124.2	287.22	1.20946	1.45e-05	0.000159
65972	Ifi30	mRNA	332.2	769.08	1.21109	4.74e-09	1.18e-07
21412	Tcf21	mRNA	17.22	39.88	1.21149	0.00614159	0.0275132
234395	Ushbp1	mRNA	56.7	131.47	1.21337	0.000399	0.00281212
19152	Prtn3	mRNA	19.02	44.11	1.21386	0.00926325	0.0385582
53325	Banp	mRNA	56.73	131.7	1.21504	1.33e-06	1.93e-05
213391	Rassf4	mRNA	106.4	247.28	1.21657	0.000154	0.00124205
269717	Orai2	mRNA	31.42	73.07	1.21771	0.000653	0.00428345
13636	Efna1	mRNA	1023.21	2382.39	1.2193	0.000445	0.003096
16453	Jak3	mRNA	243.1	566.44	1.2204	7.14e-11	2.48e-09
19274	Ptprm	mRNA	59.67	139.04	1.22052	0.00741131	0.032074
79554	Cptp	mRNA	133.59	311.69	1.22227	4.54e-08	9.27e-07
380997	Cyp2d12	mRNA	19.47	45.43	1.22238	0.000902	0.00560064
15586	Hyal1	mRNA	1058.82	2470.64	1.22243	2.7e-10	8.53e-09
16151	Ikbkg	mRNA	1992.25	4652.14	1.2235	5.66e-09	1.39e-07
13123	Cyp7b1	mRNA	602.55	1407.16	1.22365	4.49e-17	3.52e-15
12986	Csf3r	mRNA	155.94	364.19	1.22369	1.86e-07	3.3e-06
666168	Cyp4a31	mRNA	522.58	1220.69	1.22396	2.47e-23	3.88e-21
14469	Gbp2	mRNA	143.52	335.41	1.22468	0.00348054	0.0173183
170749	Mtmr4	mRNA	677.38	1584.92	1.22638	1.05e-07	1.98e-06
15445	Hpd	mRNA	16609.5	38892	1.22747	0.000159	0.00127295
215113	Slc43a2	mRNA	186.83	437.67	1.2281	5.57e-05	0.000515
27007	Klrk1	mRNA	24.63	57.7	1.22828	9.69e-05	0.000833
14381	G6pdx	mRNA	63.14	147.98	1.22875	1.81e-08	4.02e-07
14009	Etv1	mRNA	13.93	32.65	1.22892	0.00955256	0.0395454
15950	Ifi203	mRNA	130.19	305.44	1.23028	7.87e-07	1.21e-05
14744	Gpr65	mRNA	41.04	96.3	1.23057	0.00177612	0.0098897
66251	Arfgap3	mRNA	229.21	538.15	1.23132	2.24e-08	4.89e-07
12517	Cd72	mRNA	31.1	73.07	1.23215	0.000562	0.00376226
66816	Thap2	mRNA	130.63	306.97	1.23263	5.68e-05	0.000525
266632	Irak4	mRNA	143.34	337.01	1.23336	5.48e-12	2.26e-10
66975	Trappc13	mRNA	315.22	742.64	1.23633	2.99e-17	2.4e-15
108837	Ibtk	mRNA	1526.32	3598.34	1.23727	9.31e-16	6.3e-14
94094	Trim34a	mRNA	47.89	113.01	1.2387	3.64e-05	0.000357
19130	Prox1	mRNA	1728.67	4079.43	1.23871	2.63e-25	4.84e-23
12266	C3	mRNA	125082	295365	1.23962	0.00011	0.000927
171207	Arhgap4	mRNA	58.2	137.45	1.23978	9.53e-05	0.000822
71607	Snx20	mRNA	15.03	35.6	1.24427	0.00435272	0.0207411
13400	Dmpk	mRNA	321.56	762.67	1.24596	1.59e-10	5.24e-09
68875	Tmcc2	mRNA	38.55	91.45	1.24613	0.000738	0.00473059
217262	Abca9	mRNA	33.02	78.36	1.2467	7.62e-05	0.000677
58194	Sh3kbp1	mRNA	33.1	78.57	1.24732	0.000251	0.00188964
21391	Tbxas1	mRNA	18.83	44.7	1.24743	0.00844262	0.0357653
17194	Mbl1	mRNA	2358.46	5601.58	1.24799	2.5e-07	4.32e-06
224840	Treml4	mRNA	33.94	80.65	1.2485	0.00725107	0.0314742
72472	Slc16a10	mRNA	2569.38	6109.29	1.24958	0.000458	0.00317369
115486524	LOC115486524	mRNA	24.75	58.85	1.24972	0.000667	0.00436584
14287	Fpgs	mRNA	1254.33	2987.84	1.25218	4.56e-14	2.48e-12
13649	Egfr	mRNA	6317.23	15049.7	1.25237	1.73e-08	3.84e-07
243382	Ppm1k	mRNA	694.87	1659.04	1.25553	1.99e-12	8.72e-11
76429	Lhpp	mRNA	798.73	1907.37	1.2558	1.8e-08	3.99e-07
100182	Akna	mRNA	72.48	173.1	1.25589	4.02e-06	5.22e-05
56389	Stx5a	mRNA	707.79	1692.68	1.25792	5.64e-27	1.12e-24
234199	Fgl1	mRNA	12262.9	29407.6	1.26189	7.49e-07	1.15e-05
13003	Vcan	mRNA	29.25	70.25	1.26421	0.00224558	0.0120277
76889	Coq8b	mRNA	1239.14	2977.92	1.26497	1.46e-07	2.67e-06
69048	Slc30a5	mRNA	864.22	2077.71	1.26552	2.28e-25	4.28e-23
211228	Lrrc25	mRNA	38.07	91.62	1.26706	0.000147	0.00118923
18761	Prkcq	mRNA	16.11	38.78	1.26769	0.0041765	0.0200935
243025	Tmem156	mRNA	18.96	45.67	1.26855	0.0055087	0.0251569
279572	Tlr13	mRNA	73.33	176.72	1.26904	5.34e-05	0.000497
73137	Prrc1	mRNA	498.77	1202.99	1.27017	1.56e-30	3.73e-28
67477	Abhd15	mRNA	393.94	950.35	1.27048	2.67e-09	7e-08
11727	Ang	mRNA	2493.34	6015.14	1.27052	0.00126513	0.00746369
12508	Cd53	mRNA	198.4	479.48	1.2731	0.000741	0.0047432
16995	Ltb4r1	mRNA	10.47	25.34	1.27538	0.0118021	0.0471447
22183	Zrsr1	mRNA	207.03	501.34	1.27595	7.41e-10	2.14e-08
20375	Spi1	mRNA	106.85	258.94	1.27706	1.32e-05	0.000148
228607	Mavs	mRNA	806.07	1954.59	1.27789	6.2e-15	3.7e-13
20717	Serpina3m	mRNA	16969.2	41170.2	1.27868	6.27e-05	0.000572
66113	Apoa5	mRNA	19015.2	46148.8	1.27914	2.11e-05	0.000222
215798	Adgrg6	mRNA	20.34	49.4	1.27986	0.00157862	0.00895575
66111	Tmed3	mRNA	169.86	413.09	1.28214	1.74e-17	1.42e-15
21897	Tlr1	mRNA	15.69	38.16	1.28236	0.00401323	0.0193989
18707	Pik3cd	mRNA	130.1	316.63	1.2832	9.8e-05	0.000839
72512	Tmem173	mRNA	44.17	107.7	1.28568	0.00132134	0.00774037
67075	Magt1	mRNA	588.51	1434.78	1.28568	1.6e-16	1.16e-14
67111	Naaa	mRNA	50.39	122.88	1.28586	2.42e-06	3.33e-05
13057	Cyba	mRNA	96.88	236.74	1.28906	0.000204	0.001577
69769	Tnfaip8l2	mRNA	25.44	62.2	1.28966	0.00122728	0.00726992
21898	Tlr4	mRNA	73.04	178.8	1.29159	4.56e-09	1.14e-07
104009	Qsox1	mRNA	5886.34	14413.5	1.29198	3.14e-06	4.17e-05
16409	Itgam	mRNA	96.58	236.61	1.29274	0.00026	0.00194133
30935	Tor3a	mRNA	105.46	258.43	1.29311	1.76e-10	5.74e-09
107029	Me2	mRNA	75.58	185.34	1.29399	1.56e-05	0.00017
14194	Fh1	mRNA	4070.04	9990.08	1.29545	2.4e-31	6.35e-29
330814	Adgrl1	mRNA	60.76	149.25	1.29666	0.000487	0.00333889
235527	Plscr4	mRNA	30.31	74.48	1.29733	0.00440645	0.0209571
16068	Il18bp	mRNA	163.28	401.75	1.29894	0.000296	0.00218139
18106	Cd244a	mRNA	20.29	49.98	1.30035	0.00021	0.0016208
27406	Abcf3	mRNA	527.81	1301.49	1.30208	2.15e-32	6.26e-30
115490135	LOC115490135	mRNA	1015.93	2507.97	1.30371	1.03e-10	3.49e-09
100038948	Mup9	mRNA	11508.9	28433.4	1.30484	0.000168	0.0013321
269295	Rtn4rl2	mRNA	15.72	38.87	1.30594	0.00615112	0.0275286
18577	Pde4a	mRNA	16.91	41.84	1.30707	0.00131188	0.00769269
380711	Rap1gap2	mRNA	23.84	59	1.30757	0.000322	0.00233958
76080	Ttpal	mRNA	522.68	1294.27	1.30814	2.62e-22	3.68e-20
641376	Tomm40l	mRNA	566.57	1405.71	1.31096	5.66e-25	1.02e-22
11980	Atp8a1	mRNA	90.17	223.89	1.31208	0.00164024	0.00924224
27054	Sec23b	mRNA	737.11	1833.22	1.31443	4.89e-27	9.8e-25
52150	Kcnk6	mRNA	44.04	109.57	1.3149	9.16e-08	1.75e-06
70573	Tbccd1	mRNA	221.09	550.59	1.31636	2.75e-09	7.14e-08
19264	Ptprc	mRNA	215	535.71	1.31714	3.36e-07	5.59e-06
16364	Irf4	mRNA	12.82	31.98	1.31892	0.0107006	0.0434223
244183	Trim30b	mRNA	11.93	29.77	1.31918	0.00491103	0.022901
12489	Cd33	mRNA	65.03	162.47	1.32091	5.35e-05	0.000497
12721	Coro1a	mRNA	129.03	322.53	1.32174	1.14e-09	3.21e-08
246746	Cd300lf	mRNA	267.79	670.51	1.32418	0.000787	0.00499301
18574	Pde1b	mRNA	61.96	155.44	1.32691	0.00123571	0.00731735
56318	Acpp	mRNA	142	356.28	1.32708	3.05e-08	6.44e-07
84506	Hamp	mRNA	8267.66	20793.9	1.33061	3.83e-06	4.99e-05
226594	Rcsd1	mRNA	136	342.63	1.33304	0.0005	0.00341362
12260	C1qb	mRNA	666.8	1680.17	1.33327	0.00544234	0.024906
19354	Rac2	mRNA	108.17	272.57	1.33341	5.09e-05	0.000478
227731	Slc25a25	mRNA	4251.43	10720.5	1.33435	2.25e-11	8.41e-10
68497	Arel1	mRNA	664.88	1677.69	1.3353	3.6e-28	7.96e-26
27362	Dnajb9	mRNA	1988.22	5018.67	1.33583	9.76e-10	2.79e-08
231821	Adap1	mRNA	19.37	48.91	1.33631	0.0066672	0.0294678
69535	Ten1	mRNA	20.62	52.22	1.34028	0.00127225	0.00749811
12487	Cd28	mRNA	18.15	45.98	1.34152	0.00154355	0.00879973
54635	Pdgfc	mRNA	66	167.61	1.34453	1.81e-09	4.91e-08
102371	Myzap	mRNA	23.83	60.57	1.3459	0.0117416	0.0469799
269346	Slc28a2	mRNA	44.66	113.55	1.34617	5.24e-06	6.58e-05
231507	Plac8	mRNA	201.25	511.69	1.34625	4.59e-06	5.85e-05
14017	Evi2a	mRNA	31.64	80.51	1.34732	5.65e-05	0.000522
74131	Sash3	mRNA	26.27	67.03	1.35168	0.00136256	0.00792592
20970	Sdc3	mRNA	592.14	1512.01	1.35245	0.00330275	0.0165946
55979	Agpat1	mRNA	80.79	206.31	1.35266	5.24e-10	1.56e-08
74340	Ahcyl2	mRNA	150.13	383.49	1.35298	1.41e-18	1.38e-16
93673	Nat8f2	mRNA	9158.02	23408.7	1.35394	6.85e-12	2.77e-10
193670	Rnf185	mRNA	563.7	1441.12	1.35419	9.26e-24	1.51e-21
332579	Card9	mRNA	11.97	30.62	1.35526	0.0123694	0.0490506
75974	Dock11	mRNA	21.05	53.86	1.35529	0.000205	0.00158069
74760	Rab3il1	mRNA	33.38	85.49	1.35693	1.11e-05	0.000126
71310	Tbc1d9	mRNA	49.28	126.26	1.35725	5.27e-05	0.000491
22433	Xbp1	mRNA	3748.33	9616.92	1.35933	5.85e-45	2.91e-42
14702	Gng2	mRNA	45.39	116.47	1.35941	0.000186	0.00145671
12493	Cd37	mRNA	29.91	76.9	1.36219	0.00286793	0.014702
16411	Itgax	mRNA	17.04	43.82	1.36241	0.00654325	0.0290155
20652	Soat1	mRNA	79.42	204.4	1.3639	3.75e-08	7.76e-07
100503884	Ccdc149	mRNA	44.52	114.61	1.36418	1.07e-06	1.6e-05
20288	Msr1	mRNA	235.46	606.75	1.36562	0.00186252	0.0102749
110135	Fgb	mRNA	123006	317146	1.36642	0.000168	0.00133422
228094	Cerkl	mRNA	48.9	126.11	1.36675	1.16e-07	2.16e-06
12227	Btg2	mRNA	1943.91	5041.46	1.37488	7.24e-08	1.41e-06
140497	Cd300c2	mRNA	45.5	118.06	1.37564	0.0126951	0.0499924
18030	Nfil3	mRNA	885.37	2298.43	1.3763	2.84e-26	5.51e-24
20491	Sla	mRNA	131.77	342.85	1.37958	5.38e-13	2.58e-11
23960	Oas1g	mRNA	17.6	45.93	1.38417	0.00649312	0.0288225
225631	Onecut2	mRNA	849.38	2219.73	1.3859	7.34e-21	9.21e-19
13640	Efna5	mRNA	38	99.46	1.38812	9.36e-07	1.41e-05
223775	Pim3	mRNA	2181.37	5718.49	1.3904	5.63e-12	2.32e-10
229593	Golph3l	mRNA	98.01	257.36	1.39288	1.09e-09	3.08e-08
99681	Tchh	mRNA	23.99	63.13	1.39586	1.88e-05	0.000201
26879	B3galnt1	mRNA	14.8	38.95	1.39613	0.00601344	0.0270442
105244006	Gm39701	mRNA	1076.18	2834.99	1.39742	1.41e-09	3.88e-08
216984	Evi2b	mRNA	49.51	130.46	1.39791	6.92e-06	8.32e-05
12983	Csf2rb	mRNA	431.56	1137.95	1.3988	1.35e-05	0.00015
26362	Axl	mRNA	236.36	623.52	1.39943	0.000394	0.00278367
12804	Cntfr	mRNA	35.01	92.43	1.40045	0.00158599	0.00899469
12036	Bcat2	mRNA	271.91	718.67	1.40221	5.83e-22	8e-20
100039246	Plac9b	mRNA	18.99	50.2	1.40269	0.000311	0.00227505
17329	Cxcl9	mRNA	223.09	592.25	1.40855	0.0013977	0.00807913
14129	Fcgr1	mRNA	59.11	156.98	1.40905	7.95e-06	9.42e-05
75345	Slamf7	mRNA	16.92	44.96	1.40986	0.000677	0.00440215
223645	Mroh6	mRNA	48.84	129.9	1.41132	2.68e-06	3.65e-05
240754	Lax1	mRNA	27	71.91	1.4135	0.000504	0.00343223
19395	Rasgrp2	mRNA	122.39	326.16	1.41406	3.96e-07	6.45e-06
74088	Them7	mRNA	106.95	285.5	1.41659	1.01e-13	5.32e-12
215114	Hip1	mRNA	128.19	343.42	1.42171	0.000572	0.00382088
72691	Calhm2	mRNA	19.29	51.68	1.42213	0.0022064	0.0118469
667214	9930111J21Rik1	mRNA	31.17	83.91	1.4285	0.000225	0.00171799
14825	Cxcl1	mRNA	1520.97	4097.09	1.42961	3.23e-18	2.86e-16
227059	Slc39a10	mRNA	44.63	120.29	1.4305	1.49e-05	0.000164
622320	Kctd21	mRNA	54.07	145.77	1.43077	1.02e-06	1.53e-05
233571	P2ry6	mRNA	17.49	47.15	1.43079	7.51e-05	0.000669
16763	Lad1	mRNA	29.01	78.29	1.43225	1.18e-05	0.000133
227120	Plcl1	mRNA	10.15	27.43	1.43459	0.00219461	0.0117982
16414	Itgb2	mRNA	180.91	489.25	1.43526	6.92e-05	0.000623
12506	Cd48	mRNA	26.09	70.73	1.43882	1.16e-05	0.000132
217124	Ppp1r9b	mRNA	131.61	356.9	1.43929	1.28e-11	4.99e-10
218820	Zfp503	mRNA	10.43	28.45	1.447	0.00696328	0.0304982
100034251	Wfdc17	mRNA	130.63	356.17	1.44712	0.00955975	0.0395658
170725	Capn8	mRNA	19.4	52.92	1.44792	0.00253282	0.0132848
13448	Dok1	mRNA	21.13	57.69	1.44896	0.00183373	0.0101661
17970	Ncf2	mRNA	77.9	212.71	1.44914	0.000796	0.00504113
245877	Map7d1	mRNA	725.69	1982.16	1.44965	4.4e-38	1.74e-35
29863	Pde7b	mRNA	54.06	147.91	1.45211	3.82e-07	6.24e-06
14747	Cmklr1	mRNA	50.54	138.56	1.45507	1.12e-06	1.66e-05
20684	Sp100	mRNA	103.24	283.17	1.45566	1.75e-11	6.73e-10
12525	Cd8a	mRNA	26.33	72.25	1.45611	2.3e-05	0.00024
99571	Fgg	mRNA	97467	267729	1.45779	8.55e-05	0.000747
13587	Ear2	mRNA	25.91	71.19	1.45799	2.36e-05	0.000245
11554	Adrb1	mRNA	12.18	33.49	1.45955	0.00451005	0.0213686
76932	Arfip2	mRNA	267.52	736.88	1.46176	3.71e-35	1.27e-32
23833	Cd52	mRNA	50.03	138.18	1.46574	1.03e-05	0.000119
13713	Elk3	mRNA	46.01	127.08	1.46585	5.63e-06	6.97e-05
223774	Alg12	mRNA	90.04	249.07	1.46786	2.07e-09	5.55e-08
66864	Clec14a	mRNA	61.53	170.47	1.47014	7.45e-05	0.000665
11610	Agtrap	mRNA	82.29	228.15	1.4712	0.000499	0.00341117
108012	Ap1s2	mRNA	56.13	155.76	1.47243	1.72e-05	0.000185
80880	Kank3	mRNA	67.17	187.06	1.47756	0.000221	0.00169155
22413	Wnt2	mRNA	43.65	121.83	1.4808	0.0018465	0.0102137
12229	Btk	mRNA	21.43	59.85	1.48133	9.21e-05	0.000797
53601	Pcdh12	mRNA	21.1	58.99	1.48298	0.000433	0.00302502
108101	Fermt3	mRNA	80.7	225.73	1.48399	0.000427	0.00298569
17110	Lyz1	mRNA	57.13	159.86	1.48435	0.00998108	0.0409945
71712	Dram1	mRNA	23.78	66.71	1.48809	2.07e-05	0.000218
14205	Vegfd	mRNA	9.21	25.87	1.49009	0.00697978	0.0305492
12494	Cd38	mRNA	336.65	949.11	1.49533	0.00091	0.00564139
52666	Arhgef25	mRNA	8.96	25.3	1.49683	0.011251	0.0452871
12051	Bcl3	mRNA	785.13	2215.97	1.49692	6.63e-32	1.84e-29
216445	Arhgap9	mRNA	44.61	126.21	1.5003	1.85e-06	2.6e-05
229898	Gbp5	mRNA	30.65	86.74	1.50083	0.000601	0.00398356
13078	Cyp1b1	mRNA	15.5	43.91	1.50269	0.000212	0.0016356
170744	Tlr8	mRNA	88.56	251.03	1.50309	0.00252817	0.0132763
232413	Clec12a	mRNA	29.81	84.5	1.50331	0.000206	0.00159231
102639543	Ifi206	mRNA	15.06	42.8	1.50719	0.00126931	0.00748581
18712	Pim1	mRNA	464.02	1322.54	1.51106	1.83e-09	4.95e-08
269587	Epb41	mRNA	4393.63	12532.8	1.51222	8.22e-17	6.23e-15
24108	Ubd	mRNA	25.51	72.84	1.51376	0.00666014	0.029459
54418	Fmn2	mRNA	14.42	41.2	1.51455	0.00243659	0.0128846
11513	Adcy7	mRNA	68.68	196.99	1.52005	2.46e-10	7.84e-09
231630	Ficd	mRNA	125.19	359.72	1.52275	8.91e-19	8.88e-17
338351	Akap17b	mRNA	69.24	199.57	1.52727	2.73e-06	3.71e-05
12523	Cd84	mRNA	92.92	267.96	1.52795	0.000113	0.00095
56644	Clec7a	mRNA	65.48	188.9	1.52851	1.62e-10	5.34e-09
56470	Rgs19	mRNA	15.25	44.12	1.53249	0.00047	0.00324466
99633	Adgrl2	mRNA	729.19	2110.86	1.53348	1.62e-19	1.72e-17
18132	Notch4	mRNA	40.47	117.54	1.53807	0.00054	0.00363869
17393	Mmp7	mRNA	13.3	38.66	1.53939	0.000607	0.00401648
236451	Phf11b	mRNA	19.45	56.57	1.54009	0.000243	0.00183798
12700	Cish	mRNA	179.93	524.44	1.54335	0.00434752	0.0207313
207259	Zbtb7c	mRNA	12.34	36	1.54464	0.000362	0.00257722
12477	Ctla4	mRNA	8.96	26.19	1.54687	0.00563404	0.0256153
77505	Dnhd1	mRNA	40.26	117.67	1.54751	6.63e-10	1.94e-08
23962	Oasl2	mRNA	65.35	191.07	1.54777	4.12e-09	1.04e-07
278279	Tmtc2	mRNA	159.2	466.28	1.55034	3.66e-15	2.28e-13
74614	Ocstamp	mRNA	10.88	31.93	1.55248	0.000754	0.0048157
71982	Snx10	mRNA	986.78	2894.96	1.55274	7.74e-31	1.99e-28
20343	Sell	mRNA	66.33	194.84	1.55456	4.99e-08	1.01e-06
12772	Ccr2	mRNA	48.08	141.29	1.55508	8.68e-09	2.05e-07
237926	Rsad1	mRNA	336.05	988.09	1.55597	1.97e-11	7.45e-10
328833	Treml2	mRNA	8.38	24.72	1.56112	0.00275927	0.0142582
11720	Mat1a	mRNA	70810.3	209283	1.56342	7.49e-20	8.37e-18
239463	Fam83a	mRNA	14.03	41.5	1.56509	0.00751786	0.0324707
217303	Cd300a	mRNA	68.48	202.71	1.5656	0.000394	0.00278113
107769	Tm6sf1	mRNA	58	171.83	1.56695	0.000225	0.0017141
23880	Fyb	mRNA	129.85	385.08	1.56835	8.85e-14	4.66e-12
74840	Manf	mRNA	1439.78	4278.49	1.57125	1.24e-23	1.99e-21
213002	Ifitm6	mRNA	18.11	53.89	1.57345	0.00220394	0.0118374
664799	Ctcfl	mRNA	23.97	71.7	1.58103	8.21e-07	1.25e-05
384071	Slc25a34	mRNA	139.47	417.77	1.58273	4.75e-07	7.61e-06
320640	Skint4	mRNA	8	23.97	1.58309	0.0039299	0.019086
14161	Fga	mRNA	119120	357284	1.58466	1.84e-06	2.58e-05
66871	Cpne8	mRNA	318.38	955.48	1.5855	0.00011	0.000927
276950	Slfn8	mRNA	35.38	106.32	1.5872	4.15e-06	5.35e-05
13025	Ctla2b	mRNA	123.91	372.58	1.58828	1.53e-05	0.000167
225471	Ticam2	mRNA	6.07	18.3	1.59247	0.00634557	0.0282609
100189605	Mup19	mRNA	59383.7	179177	1.59325	4.56e-05	0.000434
230787	Themis2	mRNA	101.95	307.78	1.59402	5.8e-15	3.49e-13
234515	Inpp4b	mRNA	7.7	23.26	1.59543	0.00516123	0.0237943
104110	Adcy4	mRNA	62.13	187.96	1.59716	0.000589	0.00392092
171171	Ntng2	mRNA	8.52	25.79	1.59741	0.00428852	0.0205463
217305	Cd300ld	mRNA	59.62	180.45	1.59782	0.0042494	0.020388
665378	Gm7609	mRNA	20.69	62.73	1.60051	0.00830171	0.035254
107448	Unc5a	mRNA	7.77	23.61	1.60347	0.00857266	0.0361909
17762	Mapt	mRNA	23.28	70.98	1.60811	0.0026188	0.0136251
70261	Chp2	mRNA	9.58	29.2	1.60861	0.00344362	0.0171738
73608	Marveld3	mRNA	18.39	56.07	1.60868	2.84e-05	0.000288
270084	Lpcat2	mRNA	28.15	85.93	1.61006	0.00591345	0.0266839
30045	Dnajc12	mRNA	143.55	439.3	1.61362	1.23e-14	7.09e-13
12362	Casp1	mRNA	28.1	86.16	1.61614	2.37e-07	4.1e-06
17085	Ly9	mRNA	20.25	62.13	1.6171	0.00022	0.00168706
101056232	Gm29804	mRNA	136.16	417.83	1.61763	0.00157803	0.00895532
20198	S100a4	mRNA	8.56	26.4	1.62468	0.00339313	0.0169559
16427	Itih4	mRNA	36700.4	113395	1.62749	1.57e-11	6.1e-10
53901	Rcan2	mRNA	78.5	243.79	1.6349	4.03e-11	1.45e-09
217316	Slc16a5	mRNA	443.87	1379.85	1.63629	2.83e-07	4.81e-06
623121	Ifi213	mRNA	36.63	114.06	1.63849	4.22e-07	6.84e-06
102640171	Gm38525	mRNA	8.35	26.11	1.64413	0.00186296	0.0102749
53321	Cntnap1	mRNA	37.86	118.35	1.64453	0.000403	0.00283448
17394	Mmp8	mRNA	82.59	258.31	1.64501	1.34e-14	7.69e-13
622434	Arhgef26	mRNA	1508.86	4726.53	1.64732	1.16e-34	3.75e-32
115489733	LOC115489733	mRNA	311.42	977.18	1.64976	1.16e-09	3.26e-08
98733	Obsl1	mRNA	6.39	20.07	1.65081	0.00562576	0.0255976
13118	Cyp4a12b	mRNA	480.57	1511.59	1.65326	4.84e-10	1.46e-08
382083	Snx22	mRNA	27.62	86.89	1.65347	2.9e-07	4.9e-06
628308	Zfp970	mRNA	1337.55	4208.39	1.65367	1.36e-10	4.51e-09
18985	Pou2af1	mRNA	11.52	36.24	1.65406	0.00141657	0.00816658
327978	Slfn5	mRNA	165.6	521.27	1.6543	1.95e-09	5.26e-08
22695	Zfp36	mRNA	2009.11	6342.81	1.65857	1.78e-12	7.93e-11
338365	Slc41a2	mRNA	1309	4136.87	1.66007	4.83e-12	2.03e-10
22376	Was	mRNA	26	82.44	1.66468	1.09e-07	2.05e-06
15458	Hpx	mRNA	73277	232663	1.66681	6.91e-13	3.28e-11
12182	Bst1	mRNA	10.08	32.02	1.66763	0.00135347	0.00788358
433022	Plcxd2	mRNA	668.47	2125.47	1.66885	1.94e-15	1.27e-13
26364	Adgre5	mRNA	223.58	713.05	1.67324	0.00015	0.00120906
104709	Pik3r6	mRNA	10.58	33.73	1.6734	0.00256866	0.01343
76905	Lrg1	mRNA	9824.91	31340.1	1.67349	0.0123462	0.0489832
20511	Slc1a2	mRNA	2386.8	7618.37	1.6744	1.67e-08	3.74e-07
18796	Plcb2	mRNA	24.88	79.61	1.67763	5.2e-07	8.29e-06
16186	Il2rg	mRNA	37.9	121.54	1.68106	7.28e-05	0.000654
115487803	LOC115487803	mRNA	537.95	1727.02	1.68275	1.98e-22	2.85e-20
226695	Ifi205	mRNA	25.91	83.33	1.68528	3.58e-08	7.43e-07
243834	Zfp324	mRNA	34.64	112.66	1.70166	8.67e-06	0.000102
14939	Gzmb	mRNA	20.52	66.81	1.70277	6.72e-05	0.000607
108169043	Gm46911	mRNA	2260.23	7365.45	1.70431	7.13e-23	1.08e-20
14191	Fgr	mRNA	77.03	251.34	1.70624	7.05e-13	3.34e-11
22750	Zfp9	mRNA	131.94	431.62	1.70984	1.51e-17	1.25e-15
105855	Nckap1l	mRNA	120.6	394.75	1.71077	1.63e-07	2.95e-06
16822	Lcp2	mRNA	69.37	227.74	1.71491	1.07e-15	7.16e-14
236312	Ifi209	mRNA	45.82	150.51	1.71591	2.58e-08	5.56e-07
54409	Ramp2	mRNA	45.68	150.09	1.71609	5.55e-07	8.8e-06
227671	Gbgt1	mRNA	8	26.4	1.72302	0.00140499	0.00810786
18027	Nfia	mRNA	455.34	1507.45	1.7271	7.63e-39	3.17e-36
20541	Slc8a1	mRNA	27.28	90.36	1.72768	0.000262	0.00195967
382062	AB124611	mRNA	58.6	194.44	1.73034	6.07e-05	0.000557
80719	Igsf6	mRNA	65.39	217.26	1.7323	1.3e-12	5.91e-11
72297	B3gnt3	mRNA	31.63	105.21	1.73383	2.57e-05	0.000264
17084	Ly86	mRNA	33.85	112.88	1.73766	0.00012	0.00100086
76633	Lrmda	mRNA	6.71	22.48	1.74372	0.00357139	0.0177047
72925	2024-03-01	mRNA	95.61	320.63	1.74575	1.21e-05	0.000136
17951	Naip5	mRNA	70.74	238.23	1.75171	1.57e-09	4.28e-08
20304	Ccl5	mRNA	34.13	115.45	1.75829	4.5e-06	5.74e-05
64136	Sdf2l1	mRNA	168.17	570.38	1.76202	5.7e-17	4.4e-15
14999	H2-DMb1	mRNA	33.11	112.42	1.76351	4.52e-05	0.000432
110454	Ly6a	mRNA	133.59	453.92	1.76466	3.05e-14	1.7e-12
210104	Zfp658	mRNA	9.87	33.63	1.76844	0.000449	0.00312051
320435	Rinl	mRNA	17.13	58.57	1.77387	0.000344	0.00246929
15951	Ifi204	mRNA	144.84	495.93	1.77563	8.11e-12	3.24e-10
57275	Lenep	mRNA	20.29	69.63	1.77888	3.47e-08	7.24e-07
320148	B430306N03Rik	mRNA	32.07	110.2	1.78062	2.2e-10	7.08e-09
18242	Oat	mRNA	11434.6	39288.2	1.78069	5.37e-08	1.08e-06
217012	Unc45b	mRNA	18.64	64.27	1.78564	5.81e-08	1.15e-06
72310	Nkg7	mRNA	8.3	28.64	1.78602	0.000587	0.00391001
235386	Hykk	mRNA	266.38	920.41	1.78877	1.49e-24	2.6e-22
71481	Alpk1	mRNA	424.02	1466.48	1.79014	0.000201	0.00155668
12702	Socs3	mRNA	958.37	3330.82	1.79722	2.66e-19	2.79e-17
100039116	Mup14	mRNA	24460.1	85069.2	1.79821	1.11e-05	0.000127
27053	Asns	mRNA	190.56	662.76	1.79827	3.22e-15	2.04e-13
105244343	Gm39972	mRNA	11506.6	40040.3	1.79899	2.25e-18	2.07e-16
26382	Fgd2	mRNA	32.23	112.37	1.80165	9.65e-11	3.29e-09
78771	Mctp1	mRNA	5.9	20.62	1.80434	0.00466641	0.0220074
74734	Rhoh	mRNA	9.43	33.02	1.80743	0.000512	0.00348261
16633	Klra2	mRNA	21.43	75.05	1.80831	1.09e-05	0.000125
19253	Ptpn18	mRNA	10.86	38.23	1.81511	4.92e-05	0.000464
98496	Pid1	mRNA	1048.69	3697.53	1.81797	6.58e-85	2.87e-81
18787	Serpine1	mRNA	459.39	1621.02	1.81911	2.58e-05	0.000265
668218	Bin2	mRNA	65.18	230.33	1.82121	2.62e-17	2.12e-15
234779	Plcg2	mRNA	22.07	77.99	1.82152	7.27e-09	1.74e-07
27052	Aoah	mRNA	23.85	84.45	1.82408	0.00352306	0.0175049
74048	Vsir	mRNA	116.45	413.7	1.82886	6.05e-11	2.12e-09
17342	Mitf	mRNA	29.52	105.07	1.83137	1.75e-09	4.76e-08
18987	Pou2f2	mRNA	24.7	88.1	1.83461	3.16e-05	0.000316
338362	Ust	mRNA	9.53	34.01	1.83549	0.000402	0.00283155
217306	Cd300e	mRNA	16.49	59.51	1.85197	0.000527	0.00356677
192976	Lrrc75a	mRNA	10.03	36.26	1.8539	3.14e-05	0.000315
14373	G0s2	mRNA	632.46	2287.81	1.85492	6.02e-15	3.61e-13
13040	Ctss	mRNA	565.56	2051.05	1.8586	0.00957475	0.0396185
71145	Scara5	mRNA	539.73	1965.85	1.86483	5.34e-05	0.000497
55984	Camkk1	mRNA	4.55	16.57	1.86538	0.00427556	0.0204966
70729	Nos1ap	mRNA	85.71	314.07	1.87361	6.35e-19	6.48e-17
238803	Zfp366	mRNA	4.36	15.98	1.87405	0.0117478	0.0469938
118453	Mmp28	mRNA	4.28	15.73	1.87746	0.00830706	0.0352681
14026	Evl	mRNA	45.23	166.36	1.87902	2.9e-14	1.62e-12
78248	Armcx1	mRNA	12.52	46.06	1.87951	1.72e-05	0.000185
14969	H2-Eb1	mRNA	348.84	1284.1	1.88011	3.76e-07	6.16e-06
16149	Cd74	mRNA	1012.46	3736.79	1.88393	0.00824756	0.0350673
108112	Eif4ebp3	mRNA	350.57	1299.18	1.88981	5.33e-13	2.57e-11
74116	Pi16	mRNA	6.06	22.47	1.89031	0.00255858	0.0133877
22324	Vav1	mRNA	83.4	309.16	1.89033	9.85e-15	5.8e-13
20210	Saa3	mRNA	180.28	669.9	1.89368	5.21e-15	3.16e-13
381484	Gm5150	mRNA	5.66	21.07	1.89704	0.00159203	0.00901427
217847	Serpina10	mRNA	3024.83	11299.8	1.90137	1.45e-46	7.64e-44
83382	Siglece	mRNA	67.13	251.21	1.90391	6.01e-06	7.38e-05
56642	Ankrd2	mRNA	16.63	62.46	1.90936	7.93e-05	0.000702
28240	Trpm2	mRNA	116.19	437.6	1.91314	8.71e-06	0.000102
105246904	Gm42102	mRNA	11281.8	42565.7	1.9157	7.21e-28	1.55e-25
11430	Acox1	mRNA	33389.2	126228	1.91858	3.04e-34	9.48e-32
105244392	Gm40011	mRNA	21.02	79.67	1.92252	3.86e-09	9.8e-08
20273	Scn8a	mRNA	11.48	43.59	1.92436	1.38e-05	0.000153
14961	H2-Ab1	mRNA	404.85	1537.78	1.92539	6.05e-06	7.41e-05
12655	Chil3	mRNA	43.71	166.24	1.92717	2.02e-07	3.56e-06
14938	Gzma	mRNA	17.61	67.1	1.92945	1.63e-05	0.000176
30956	Aass	mRNA	9461.15	36048.9	1.92987	4.86e-11	1.73e-09
74126	Syvn1	mRNA	1030.56	3931.24	1.93156	2.48e-33	7.45e-31
100043915	Gm4724	mRNA	29.21	111.53	1.93309	0.00234742	0.0124926
210757	Themis	mRNA	18.1	69.3	1.93696	2.63e-06	3.59e-05
230766	Fam167b	mRNA	13.34	51.08	1.93701	0.00101923	0.00620393
14960	H2-Aa	mRNA	459.35	1760.45	1.93829	1.55e-05	0.000169
14583	Gfpt1	mRNA	386.88	1485.23	1.94073	2.3e-47	1.25e-44
17972	Ncf4	mRNA	21.16	81.31	1.94173	1.83e-06	2.58e-05
269799	Clec4a1	mRNA	23.16	89.57	1.95128	5.58e-08	1.12e-06
74463	Exoc3l2	mRNA	34.47	133.4	1.95243	1.01e-05	0.000116
331026	Gmppb	mRNA	168.14	651.2	1.95343	5.68e-16	3.96e-14
78416	Rnase6	mRNA	7.81	30.26	1.9538	0.00138728	0.00803754
20520	Slc22a5	mRNA	1556.13	6036.48	1.95575	3.43e-53	2.68e-50
73149	Clec4a3	mRNA	18.65	72.55	1.95951	2.7e-09	7.05e-08
235379	Gldn	mRNA	6.98	27.25	1.96405	0.0027661	0.0142765
56636	Fgf21	mRNA	34.3	134.14	1.9674	0.000851	0.00533616
20860	Sult1e1	mRNA	99.52	389.26	1.9677	5.05e-17	3.93e-15
545030	Wdfy4	mRNA	32.04	125.76	1.97291	2.38e-07	4.13e-06
115489986	LOC115489986	mRNA	10.08	39.67	1.97697	5.24e-05	0.000488
21386	Tbx3	mRNA	202.1	797.84	1.981	2.62e-18	2.38e-16
171180	Syt12	mRNA	545.46	2157.25	1.98364	3.36e-08	7.07e-07
67302	Zc3h13	mRNA	883.93	3496.9	1.98407	2.6e-35	9.26e-33
20558	Slfn4	mRNA	89.9	356.63	1.98799	1.45e-05	0.000159
17167	Marco	mRNA	227.68	903.21	1.98807	3.6e-05	0.000355
11536	Gpr182	mRNA	64.24	255.26	1.99047	1.89e-11	7.2e-10
19094	Mapk11	mRNA	9.91	39.44	1.9932	9.75e-05	0.000837
18405	Orm1	mRNA	14280.8	57048.8	1.99813	6.03e-09	1.47e-07
56620	Clec4n	mRNA	32.73	131.04	2.00143	0.00013	0.00107619
56219	Extl1	mRNA	19.57	78.38	2.00204	0.000243	0.00183632
212937	Tifab	mRNA	25.45	102.27	2.0067	1.77e-07	3.17e-06
12282	Hyou1	mRNA	1688.64	6790.33	2.00762	4.17e-57	4.55e-54
226856	Lpgat1	mRNA	5028.51	20263	2.01065	4.6e-22	6.36e-20
17874	Myd88	mRNA	313.79	1277.58	2.02555	2.9e-46	1.49e-43
72630	Hspa12b	mRNA	8.74	35.92	2.03976	0.000147	0.00119159
21426	Tfec	mRNA	28.29	116.62	2.04344	5.69e-08	1.13e-06
16625	Serpina3c	mRNA	13.7	56.59	2.0466	8.44e-06	9.92e-05
73683	Atg16l2	mRNA	151.35	625.75	2.04774	7.03e-48	3.96e-45
270192	Rab6b	mRNA	9.39	38.86	2.0484	0.000262	0.00195967
16176	Il1b	mRNA	69.55	288.2	2.05101	9.22e-17	6.91e-15
15162	Hck	mRNA	44.17	183.03	2.05103	8.51e-17	6.42e-15
15439	Hp	mRNA	62711	260250	2.05311	5.95e-16	4.12e-14
16408	Itgal	mRNA	101.78	423.22	2.05591	1.72e-08	3.84e-07
434768	Rhox8	mRNA	4.71	19.77	2.06846	0.00582992	0.0263616
232414	Clec9a	mRNA	27.15	115.03	2.08301	7.11e-07	1.1e-05
434223	Gm1966	mRNA	64.97	275.53	2.08445	8.59e-20	9.48e-18
433698	Fam205a1	mRNA	22.54	96.01	2.09092	3.4e-08	7.12e-07
117167	Steap4	mRNA	8659.2	37024.8	2.09619	9.78e-67	1.71e-63
17381	Mmp12	mRNA	8.64	37.09	2.10161	0.00338044	0.0169119
666907	Ms4a4a	mRNA	17.36	74.65	2.10463	1.34e-05	0.000149
110876	Scn2a	mRNA	2.72	11.71	2.10853	0.0117158	0.0468876
74281	Spatc1	mRNA	15.88	68.66	2.11187	5.87e-08	1.16e-06
108670	Epsti1	mRNA	26.91	116.72	2.1169	3.89e-08	8.02e-07
17916	Myo1f	mRNA	29.33	127.58	2.12089	4.51e-11	1.61e-09
52855	Lair1	mRNA	20.52	89.52	2.12529	1.1e-09	3.11e-08
232801	Lilra5	mRNA	22.76	99.77	2.13204	0.0107783	0.0436663
105247234	Gm42368	mRNA	29368.9	129839	2.14436	2.35e-18	2.16e-16
20219	Apcs	mRNA	1775.17	7914.44	2.15653	2.94e-18	2.62e-16
14255	Flt3	mRNA	7.89	35.46	2.16757	9.46e-05	0.000817
319924	Apba1	mRNA	4.11	18.47	2.16827	0.00178669	0.00994218
319430	C5ar2	mRNA	18.45	83.01	2.16938	3.92e-09	9.92e-08
66775	Hacd4	mRNA	9.25	41.79	2.17523	1.01e-05	0.000116
16398	Itga2	mRNA	33.25	151.69	2.18992	2.34e-13	1.18e-11
20271	Scn5a	mRNA	3.26	14.9	2.19028	0.00252472	0.01327
13058	Cybb	mRNA	151.09	691.88	2.19516	2.56e-08	5.54e-07
378425	Nlrp12	mRNA	731.65	3351.92	2.19576	1.21e-10	4.03e-09
105246807	Gm42031	mRNA	2495.59	11439.7	2.1966	5.76e-15	3.48e-13
100041599	LOC100041599	mRNA	61.51	283.36	2.20381	8.15e-05	0.000716
69774	Ms4a6b	mRNA	20.98	97.1	2.21037	4.33e-12	1.82e-10
630146	Cd101	mRNA	2.36	10.96	2.21518	0.00991504	0.0407463
327957	Scimp	mRNA	6.24	29.27	2.23027	0.000315	0.00229082
246727	Oas3	mRNA	22.4	105.14	2.23043	7.87e-14	4.16e-12
20305	Ccl6	mRNA	248.84	1171.97	2.23565	2.74e-06	3.72e-05
68732	Carmil1	mRNA	297.57	1402.72	2.23693	0.00141378	0.00815318
18725	Pira2	mRNA	30.71	146.1	2.25026	0.000217	0.00166833
27226	Pla2g7	mRNA	99.46	473.85	2.25221	3.15e-05	0.000316
22412	Wnt9b	mRNA	8.77	42.06	2.26134	3.44e-07	5.7e-06
76686	Clip3	mRNA	2.13	10.24	2.26307	0.011441	0.0459667
14289	Fpr2	mRNA	19.58	93.97	2.26323	5.84e-10	1.72e-08
12561	Cdh4	mRNA	24.58	118.71	2.27185	7.75e-06	9.23e-05
17969	Ncf1	mRNA	59.49	287.89	2.27489	2.54e-11	9.42e-10
12654	Chil1	mRNA	18.73	90.95	2.27977	4.66e-10	1.41e-08
239591	Ttll8	mRNA	36.6	180.83	2.30462	3.61e-17	2.86e-15
234911	Mmp27	mRNA	7.64	37.8	2.30731	1.6e-06	2.29e-05
74039	Nfam1	mRNA	42	208.93	2.31448	1.78e-11	6.83e-10
76737	Creld2	mRNA	501	2495.59	2.31651	5.72e-16	3.97e-14
17136	Mag	mRNA	2.4	12.03	2.3242	0.00580298	0.026267
14586	Gfra2	mRNA	3.26	16.41	2.33305	0.00183833	0.0101859
100861727	LOC100861727	mRNA	33.6	169.95	2.33867	2.32e-09	6.18e-08
12516	Cd7	mRNA	6.34	32.41	2.35337	0.000633	0.00416744
100039177	Mup16	mRNA	2075.6	10777.9	2.37647	0.000455	0.00315931
18113	Nnmt	mRNA	2828.29	14704.4	2.37824	4.34e-53	3.03e-50
17940	Naip1	mRNA	11.66	60.89	2.38514	0.00242513	0.0128279
18768	Pkib	mRNA	6.31	33.06	2.38991	4.49e-06	5.74e-05
442801	Arhgef15	mRNA	25.66	134.52	2.39005	1.19e-08	2.75e-07
219148	Fam167a	mRNA	6.09	31.97	2.3915	1.54e-05	0.000168
73656	Ms4a6c	mRNA	57.07	302.31	2.40513	5.21e-32	1.49e-29
434219	Trim30c	mRNA	7.79	41.31	2.40706	4.64e-07	7.44e-06
64380	Ms4a4c	mRNA	6.54	34.72	2.40744	1.75e-05	0.000189
83961	Nrg4	mRNA	335.83	1790.1	2.41423	6.77e-54	5.91e-51
100503043	Armcx4	mRNA	59.22	316.47	2.41788	3.98e-11	1.43e-09
226049	Dmrt2	mRNA	2.35	12.61	2.4228	0.00636598	0.028323
20716	Serpina3n	mRNA	19663	106201	2.43324	1.74e-12	7.77e-11
14131	Fcgr3	mRNA	140.9	763.26	2.43752	1.1e-08	2.54e-07
69187	Erp27	mRNA	5.15	27.97	2.44065	0.00115639	0.00692046
105245436	Gm40892	mRNA	37.28	203.41	2.44799	5.66e-06	7e-05
246728	Oas2	mRNA	59.4	326.27	2.45752	3.99e-09	1.01e-07
73230	Bmper	mRNA	95.1	523.46	2.46063	3.82e-15	2.37e-13
665574	Gm7694	mRNA	233.3	1307.17	2.48617	1.84e-20	2.23e-18
243655	Klre1	mRNA	2.48	13.97	2.49253	0.00312238	0.0158297
230848	Zbtb40	mRNA	38.78	221.11	2.5113	1.55e-22	2.31e-20
22441	Xlr	mRNA	4.24	24.2	2.51256	0.00371983	0.0182436
22779	Ikzf2	mRNA	3.23	18.48	2.51698	0.000592	0.00393282
101055663	LOC101055663	mRNA	1.85	10.63	2.5195	0.00662863	0.0293493
68774	Ms4a6d	mRNA	44.38	257.04	2.53414	2.03e-10	6.52e-09
20612	Siglec1	mRNA	113.45	660.04	2.54047	0.0024503	0.0129453
108168162	Gm43305	mRNA	23965.4	140000	2.54641	4.09e-73	1.02e-69
14293	Fpr1	mRNA	24.88	148.14	2.57382	1.8e-18	1.7e-16
12774	Ccr5	mRNA	60.47	365.93	2.59733	9.29e-41	4.38e-38
58861	Cysltr1	mRNA	2.8	16.96	2.5985	0.0017253	0.00964676
434130	Ccdc8	mRNA	3.09	18.76	2.60213	0.000308	0.00224946
277154	Nynrin	mRNA	6.92	42.09	2.60388	2.86e-08	6.11e-07
72690	Grrp1	mRNA	2.72	16.53	2.60551	0.00075	0.004793
242248	Bank1	mRNA	5.07	31.01	2.61301	3.93e-05	0.000382
246256	Fcgr4	mRNA	72.16	445.36	2.62573	1.1e-09	3.11e-08
229499	Fcrl1	mRNA	3.93	24.28	2.62825	3.37e-05	0.000334
56741	Igdcc4	mRNA	10.58	65.99	2.64076	1.99e-09	5.35e-08
140557	Smc1b	mRNA	2.72	17.26	2.66456	0.000248	0.00187236
328561	Apol10b	mRNA	8.93	57.44	2.6861	4.16e-10	1.27e-08
434778	Ccdc160	mRNA	1.52	9.88	2.70273	0.00494897	0.0230042
16490	Kcna2	mRNA	13.75	89.55	2.70358	6.42e-05	0.000584
105245011	Gm40525	mRNA	231.71	1571.64	2.76186	1.52e-56	1.56e-53
104010	Cdh22	mRNA	2.76	18.83	2.76803	0.00027	0.0020107
70839	P2ry12	mRNA	7.03	47.91	2.76813	2.97e-08	6.31e-07
227933	Ccdc148	mRNA	12.38	84.49	2.77087	2.27e-10	7.26e-09
18733	Pirb	mRNA	102.49	711.13	2.79468	3.53e-24	6.04e-22
320802	Ifitm10	mRNA	1.53	10.68	2.80687	0.00324204	0.0163225
14468	Gbp2b	mRNA	13.6	98.75	2.86029	1.09e-12	5.11e-11
74145	F13a1	mRNA	14.58	106.65	2.87068	8.28e-10	2.38e-08
240776	Kcnt2	mRNA	21.12	156.13	2.88596	1.75e-23	2.77e-21
12140	Fabp7	mRNA	14.69	109.32	2.89528	0.000301	0.00220395
20672	Sox18	mRNA	6.96	52.01	2.90171	3.56e-10	1.1e-08
14945	Gzmk	mRNA	1.48	11.21	2.922	0.00349835	0.0173871
18783	Pla2g4a	mRNA	8.13	61.73	2.92471	5.09e-11	1.8e-09
211550	Tifa	mRNA	779.82	5937.35	2.9286	1.07e-05	0.000123
17952	Naip6	mRNA	12.37	102.11	3.04552	4.61e-09	1.15e-07
21819	Tg	mRNA	1.49	12.36	3.05287	0.000923	0.0057049
381994	E030018B13Rik	mRNA	27.73	234.33	3.07881	7.39e-18	6.32e-16
100862247	Gm21586	mRNA	0.91	7.66	3.08149	0.00934291	0.0388064
93671	Cd163	mRNA	190.41	1752.91	3.20259	0.00431191	0.0205999
108168680	LOC108168680	mRNA	1.23	11.38	3.21555	0.00129652	0.00760771
64381	Ms4a8a	mRNA	16.43	153.35	3.22278	1.82e-12	8.09e-11
18406	Orm2	mRNA	1060.08	9956.05	3.2314	3.28e-20	3.84e-18
16513	Kcnj10	mRNA	1.84	17.27	3.23306	0.000105	0.000894
115489542	LOC115489542	mRNA	8.53	81.32	3.25382	2.55e-13	1.28e-11
16819	Lcn2	mRNA	4411.81	42230.8	3.25885	1.09e-16	8.15e-15
74191	P2ry13	mRNA	14.07	150.16	3.41565	2.98e-29	6.94e-27
20562	Slit1	mRNA	2.42	26.3	3.44234	1.13e-06	1.69e-05
100039089	Mup13	mRNA	304.06	3401	3.48354	1.71e-15	1.13e-13
102638555	Gm38510	mRNA	1.68	19.5	3.54119	0.00472941	0.022204
100039150	Mup15	mRNA	4102.13	55813.6	3.76617	0.00724509	0.0314639
100039863	Gm13306	mRNA	1.26	17.37	3.78044	0.000404	0.00283902
26877	B3galt1	mRNA	414.51	5900.65	3.83139	1.17e-48	6.82e-46
232345	A2m	mRNA	2.39	34.46	3.85022	3.43e-08	7.17e-07
109272	Mybpc1	mRNA	0.64	9.54	3.90661	0.00454616	0.0214984
195046	Nlrp1a	mRNA	0.59	9.13	3.95172	0.0027511	0.0142328
16326	Inhbe	mRNA	166.35	2598.44	3.9654	2.12e-22	3.03e-20
12845	Comp	mRNA	0.16	4.59	4.83034	0.00632515	0.0281773
100039206	Mup17	mRNA	603.3	17396.6	4.84978	6.68e-09	1.62e-07
20208	Saa1	mRNA	3684.01	112258	4.92941	1.95e-36	7.25e-34
108167347	LOC108167347	mRNA	0.16	4.95	4.93612	0.00558842	0.0254676
380698	Obscn	mRNA	0.16	5.74	5.14144	0.00285546	0.0146642
93702	Pcdhgb5	mRNA	0.16	6.83	5.38779	0.00134295	0.00783273
140494	Atp6v0a4	mRNA	0.59	30.25	5.67101	7.52e-07	1.16e-05
574437	Xlr3b	mRNA	0.16	11.67	6.14486	3.39e-05	0.000335
20209	Saa2	mRNA	1644.33	118103	6.1664	3.7e-188	6.45e-184
100040500	Gm2808	mRNA	0.16	12.68	6.26557	1.49e-05	0.000164
