# Supplementary material for: MAFF alleviates hepatic ischemia–reperfusion injury by regulating the CLCF1/STAT3 signaling pathway
Source: Cell Mol Biol Lett. 2025 Apr 1;30:39. doi: 10.1186/s11658-025-00721-x (PMC11963299; doi:10.1186/s11658-025-00721-x)
Supplement: Supplementary file 11 — Additional File 11. [file 11658_2025_721_MOESM11_ESM.xlsx]

## Sheet: Sheet1
Gene ID	Gene Symbol	Type	rAd-OENC Average Read Count	rAd-OEMaff Average Read Count	log2 (rAd-OEMaff / rAd-OENC)	Pvalue(OEMaff / NC)	Qvalue (OEMaff / NC)
115490184	LOC115490184	mRNA	96.03	0.16	-9.2012	1.21e-13	1.31e-12
102638555	Gm38510	mRNA	11.39	0.16	-6.14254	1.71e-05	7.38e-05
94215	Ugt2a1	mRNA	7.27	0.16	-5.5071	0.000417	0.00141173
108956	Apol7c	mRNA	12.23	0.32	-5.26719	0.000162	0.000593
231646	Myo1h	mRNA	5.77	0.16	-5.18122	0.00202025	0.00599756
271127	Adamts16	mRNA	5.44	0.16	-5.0971	0.00226115	0.00665644
22236	Ugt1a2	mRNA	5.41	0.16	-5.0914	0.00747365	0.0195989
20423	Shh	mRNA	4.3	0.16	-4.76876	0.00641027	0.0170833
380684	Nefh	mRNA	3.92	0.16	-4.6407	0.0125252	0.0311216
239556	Cacna1i	mRNA	7.43	0.32	-4.54974	0.00303893	0.00868823
627280	Vmn1r90	mRNA	7.41	0.32	-4.54553	0.0023138	0.00679435
11438	Chrna4	mRNA	686.17	29.63	-4.53367	2.58e-88	9.44e-86
93709	Pcdhga1	mRNA	3.2	0.16	-4.35854	0.0198094	0.0466524
628705	Phf11c	mRNA	173.36	8.6	-4.33345	7.37e-35	3.35e-33
23962	Oasl2	mRNA	1314.38	65.42	-4.32853	3.3e-182	9.66e-179
100038882	Isg15	mRNA	3649.33	185.89	-4.29514	0	0
15496	Hsd3b5	mRNA	3227.9	166.45	-4.27746	8.31e-120	6.34e-117
328561	Apol10b	mRNA	133.86	7.09	-4.23808	6.24e-28	1.91e-26
26367	Ceacam2	mRNA	21.96	1.18	-4.21169	2.87e-06	1.38e-05
225594	Gm4841	mRNA	2707.63	151.8	-4.15683	1.49e-104	8.16e-102
667370	Ifit3b	mRNA	1334.44	75.22	-4.14902	1.54e-161	3.38e-158
100861647	Gm21104	mRNA	10.06	0.59	-4.08639	0.00366955	0.0103135
434674	Slc22a28	mRNA	309.78	18.32	-4.08014	1.2e-46	9.95e-45
100504710	Nat8f6	mRNA	24.96	1.48	-4.07333	2.42e-06	1.18e-05
545384	Ifi214	mRNA	9.68	0.59	-4.02979	0.00185252	0.00553611
15959	Ifit3	mRNA	5508.35	337.5	-4.02868	5.09e-139	6.87e-136
99899	Ifi44	mRNA	1272.35	78.5	-4.01859	2.87e-95	1.23e-92
20558	Slfn4	mRNA	1234.74	80.36	-3.94156	4.54e-121	3.8e-118
22114	Tssk1	mRNA	4.82	0.32	-3.92561	0.0150172	0.0365328
258925	Olfr20	mRNA	4.82	0.32	-3.92561	0.0150172	0.0365328
56363	Tmeff2	mRNA	17.83	1.18	-3.91457	2.25e-05	9.54e-05
71998	Slc25a35	mRNA	21.97	1.49	-3.88366	5.65e-06	2.62e-05
13638	Efna3	mRNA	82.58	5.61	-3.87864	2.7e-18	4.29e-17
100559	Ugt2b38	mRNA	181.78	12.99	-3.80622	2.12e-29	7.04e-28
22598	Slc6a18	mRNA	7.81	0.59	-3.73119	0.00615641	0.016475
69169	Fcmr	mRNA	15.62	1.18	-3.72944	0.000144	0.000532
23960	Oas1g	mRNA	272.31	20.75	-3.71416	9.49e-53	1e-50
15957	Ifit1	mRNA	2609.77	213.5	-3.61162	1.08e-81	3.21e-79
436059	Ces2h	mRNA	7.07	0.59	-3.58291	0.00869428	0.0224622
110257	Hba-a2	mRNA	14658.6	1242.7	-3.5602	5.12e-16	6.79e-15
626578	Gbp10	mRNA	5008.27	426.36	-3.55415	1.61e-23	3.8e-22
16592	Fabp5	mRNA	2183.17	187.33	-3.5428	1.61e-19	2.82e-18
625360	BC147527	mRNA	17.11	1.48	-3.53285	4.36e-05	0.000176
94094	Trim34a	mRNA	550.8	49.76	-3.46857	7.19e-91	2.81e-88
246730	Oas1a	mRNA	886.2	80.84	-3.45454	7.51e-111	4.71e-108
105244826	Gm40363	mRNA	38.35	3.53	-3.43978	5.96e-07	3.14e-06
58179	Klrc3	mRNA	6.35	0.6	-3.41415	0.0156757	0.0379506
100039484	Gm2260	mRNA	88.13	8.29	-3.41039	1.04e-11	9.27e-11
246728	Oas2	mRNA	407.88	39.11	-3.3827	6.11e-71	1.28e-68
246691	Prok1	mRNA	104.06	10.26	-3.34268	5.27e-11	4.41e-10
629303	Heatr9	mRNA	5.97	0.59	-3.33112	0.0191334	0.0451817
193034	Trpv1	mRNA	5.96	0.59	-3.32965	0.020309	0.0476881
17086	Ncr1	mRNA	11.92	1.19	-3.32669	0.000968	0.00305249
100503605	Hbb-bs	mRNA	19117.5	1909.16	-3.32388	1.28e-10	1.03e-09
234311	Ddx60	mRNA	761.73	76.16	-3.32217	1.18e-111	7.97e-109
16963	Xcl1	mRNA	14.53	1.48	-3.29408	0.000271	0.000951
69049	Nat8f5	mRNA	715.15	74.45	-3.26395	1.19e-85	3.8e-83
623121	Ifi213	mRNA	388.19	40.92	-3.24589	3.47e-64	5.65e-62
22169	Cmpk2	mRNA	1484.41	159.34	-3.21972	5.93e-141	9.46e-138
209588	Sectm1a	mRNA	54.38	5.93	-3.19643	1.38e-11	1.22e-10
101056144	LOC101056144	mRNA	10.81	1.18	-3.19037	0.00479098	0.0131389
216739	Acsl6	mRNA	7.79	0.89	-3.13364	0.0108448	0.0273488
57765	Tbx21	mRNA	18.27	2.08	-3.13247	7.97e-05	0.000308
57385	P2ry4	mRNA	297.64	33.99	-3.13051	7.78e-46	6.1e-44
18143	Npas2	mRNA	167.46	19.27	-3.11947	6.03e-29	1.94e-27
244882	Tnfaip8l3	mRNA	47.99	5.64	-3.08923	2.13e-10	1.67e-09
243369	Sspo	mRNA	73.27	8.89	-3.04298	3.12e-15	3.87e-14
13099	Cyp2c40	mRNA	2475.82	301.47	-3.03784	0.000371	0.00126716
100043497	Nat8f7	mRNA	19.33	2.36	-3.03684	8.6e-05	0.00033
101488143	Hbb-bt	mRNA	3671.11	447.64	-3.03581	1.52e-09	1.09e-08
100042856	Gm4070	mRNA	2480.65	303.74	-3.02978	2.45e-12	2.34e-11
14699	Gngt1	mRNA	85.54	10.56	-3.01794	7.8e-10	5.78e-09
105244831	Gm40367	mRNA	106.87	13.35	-3.0012	2.21e-18	3.53e-17
244550	Podnl1	mRNA	7.06	0.89	-2.99492	0.0136856	0.0336478
15122	Hba-a1	mRNA	6148.26	778.12	-2.98212	1e-06	5.15e-06
66931	1700010I14Rik	mRNA	39.03	5.03	-2.95462	1.12e-08	7.31e-08
65256	Asb2	mRNA	50.24	6.53	-2.94399	1.02e-10	8.35e-10
54123	Irf7	mRNA	6140.58	798.93	-2.94223	7.4e-176	1.86e-172
243958	Siglecg	mRNA	38.36	5.03	-2.92953	9.39e-08	5.45e-07
101055874	Gm29737	mRNA	8.95	1.17	-2.92917	0.0116903	0.0292623
14938	Gzma	mRNA	171.52	22.55	-2.9273	1.3e-29	4.39e-28
330502	Zfp82	mRNA	6.67	0.88	-2.91991	0.0199448	0.0469084
67775	Rtp4	mRNA	1870.75	247.21	-2.91981	2.86e-127	2.79e-124
209387	Trim30d	mRNA	779.13	103.62	-2.91053	2.54e-97	1.18e-94
100702	Gbp6	mRNA	5643.24	761.09	-2.89039	3.87e-250	3.4e-246
58203	Zbp1	mRNA	1186.37	160.98	-2.88158	1.02e-100	5.26e-98
237758	Zfp454	mRNA	13.04	1.78	-2.87176	0.000999	0.0031403
213393	Depp1	mRNA	4363.36	603.28	-2.85454	6.24e-111	4.06e-108
80861	Dhx58	mRNA	1111.81	154.21	-2.84996	2.86e-106	1.62e-103
105244829	Gm40365	mRNA	39.34	5.56	-2.82209	0.000109	0.000412
100042894	Vmn2r46	mRNA	10.44	1.48	-2.81834	0.0139304	0.0341777
76933	Ifi27l2a	mRNA	152.85	21.7	-2.81642	7.77e-20	1.39e-18
16638	Klra7	mRNA	20.89	2.97	-2.81375	0.000114	0.000429
100039939	Gm2506	mRNA	24.53	3.53	-2.79673	4.27e-05	0.000173
319236	Trim12c	mRNA	784.87	113.41	-2.79089	3.15e-95	1.32e-92
16578	Kif9	mRNA	26.41	3.85	-2.77838	4.44e-06	2.09e-05
12478	Cd19	mRNA	81.14	11.87	-2.7732	3.94e-12	3.69e-11
631323	Gm12250	mRNA	759.38	111.7	-2.76525	1.51e-70	3.12e-68
11944	Atp4a	mRNA	37.92	5.59	-2.76199	5.33e-06	2.48e-05
14939	Gzmb	mRNA	241.65	35.99	-2.74732	3.86e-25	1.01e-23
16640	Klra9	mRNA	11.89	1.78	-2.73971	0.00227821	0.00670218
55932	Gbp3	mRNA	1734.8	260.17	-2.73722	2.85e-143	5e-140
665596	Hist1h2bq	mRNA	17.89	2.69	-2.73389	0.00127121	0.00391417
268534	Sntg2	mRNA	184.86	27.81	-2.73282	2.69e-31	1.01e-29
18742	Pitx3	mRNA	13.78	2.08	-2.72691	0.00108438	0.00338101
26875	Pclo	mRNA	26.73	4.14	-2.69232	2e-05	8.56e-05
15978	Ifng	mRNA	22.71	3.56	-2.67338	5.62e-05	0.000223
77596	Adgrf1	mRNA	153.74	24.34	-2.65882	4.64e-23	1.05e-21
20617	Snca	mRNA	86.78	13.76	-2.65668	1.02e-08	6.67e-08
12143	Blk	mRNA	18.58	2.95	-2.65626	0.000205	0.000734
381538	Mroh7	mRNA	12.99	2.07	-2.65079	0.00162694	0.00490879
76681	Trim12a	mRNA	997.07	159.11	-2.64764	3.58e-87	1.23e-84
21389	Tbx6	mRNA	7.42	1.18	-2.64759	0.0187634	0.0443918
227157	Mpp4	mRNA	51.7	8.27	-2.64453	4.06e-09	2.77e-08
12482	Ms4a1	mRNA	11.17	1.79	-2.64016	0.0052158	0.0141831
67528	Nudt7	mRNA	11705.2	1888.09	-2.63215	2.2e-55	2.57e-53
18821	Pln	mRNA	64.38	10.41	-2.62796	4.51e-07	2.41e-06
330723	Htra4	mRNA	20.07	3.25	-2.62456	0.000108	0.000407
327743	Ccn6	mRNA	80.35	13.03	-2.62398	4.79e-14	5.39e-13
67573	Loxl4	mRNA	428.53	70.2	-2.6098	9.87e-57	1.22e-54
102639543	Ifi206	mRNA	104.65	17.21	-2.60448	4.58e-15	5.6e-14
100126824	Sco2	mRNA	465.05	76.76	-2.599	5.71e-61	8.28e-59
74558	Gvin1	mRNA	4401.57	729.52	-2.593	4.74e-97	2.13e-94
18048	Klk1b4	mRNA	92.24	15.39	-2.5835	5.24e-14	5.87e-13
100862473	LOC100862473	mRNA	97.11	16.28	-2.57684	5.55e-10	4.18e-09
672511	Rnf213	mRNA	7265.27	1220.95	-2.57301	3.23e-195	1.13e-191
64697	Keg1	mRNA	3545	603.52	-2.55432	3.97e-08	2.43e-07
17996	Neb	mRNA	691.22	118.23	-2.54757	1.05e-63	1.68e-61
219132	Phf11d	mRNA	193.95	33.2	-2.54645	1.3e-27	3.95e-26
57349	Ppbp	mRNA	52.03	8.91	-2.54609	2.17e-08	1.36e-07
64380	Ms4a4c	mRNA	25.69	4.46	-2.52769	2.87e-05	0.000119
58185	Rsad2	mRNA	5079.52	881.02	-2.52744	9.2e-75	2.31e-72
15953	Ifi47	mRNA	2800.6	487.47	-2.52236	8.5e-139	1.07e-135
94071	Clec2h	mRNA	402.75	70.26	-2.51911	4.12e-30	1.44e-28
20342	Selenbp2	mRNA	13090.2	2283.76	-2.51901	6.21e-13	6.28e-12
225825	Cd226	mRNA	18.59	3.25	-2.51697	0.000912	0.0028923
74153	Uba7	mRNA	889.02	155.46	-2.51565	1.81e-90	6.89e-88
108114	Slc22a7	mRNA	696.95	122.42	-2.50927	4.05e-07	2.18e-06
71687	Tmem25	mRNA	758.49	134.02	-2.50067	4.49e-48	3.92e-46
216441	Slc26a10	mRNA	126.77	22.42	-2.49951	4.46e-14	5.03e-13
20846	Stat1	mRNA	6727.31	1193.71	-2.49458	1.1e-195	4.85e-192
12516	Cd7	mRNA	45.06	8.02	-2.49034	2.05e-07	1.15e-06
20500	Slc13a2	mRNA	91.48	16.31	-2.48754	2.01e-14	2.33e-13
12686	Elovl3	mRNA	5229.68	948.16	-2.46352	7.05e-201	4.13e-197
17960	Nat1	mRNA	54.99	10.07	-2.44913	8.84e-09	5.84e-08
207259	Zbtb7c	mRNA	54.74	10.08	-2.44184	3e-09	2.08e-08
108168679	LOC108168679	mRNA	9.63	1.78	-2.43945	0.0154286	0.0374035
219131	Phf11a	mRNA	48.04	8.91	-2.43144	4.41e-08	2.68e-07
276950	Slfn8	mRNA	240.52	44.8	-2.42472	2.14e-28	6.72e-27
100042074	Gm3650	mRNA	86.26	16.25	-2.40812	4.1e-06	1.94e-05
624219	Angptl8	mRNA	2686.37	506.93	-2.40579	1.83e-60	2.6e-58
13190	Dct	mRNA	82.53	15.62	-2.40144	2.52e-08	1.57e-07
93689	Lmod1	mRNA	15.61	2.96	-2.39724	0.00551195	0.0149111
14686	Gnat2	mRNA	40.53	7.7	-2.39629	3.27e-07	1.78e-06
102636251	Gm33370	mRNA	9.29	1.77	-2.39016	0.0146036	0.0356352
242425	Gabbr2	mRNA	406.1	77.66	-2.38656	1.33e-36	6.71e-35
15958	Ifit2	mRNA	1187.43	227.67	-2.38283	1.9e-50	1.82e-48
101055663	LOC101055663	mRNA	10.76	2.07	-2.37913	0.00945483	0.0241804
12483	Cd22	mRNA	72.17	13.9	-2.37612	6.32e-12	5.79e-11
327959	Xaf1	mRNA	1205.75	233.39	-2.36909	2.83e-85	8.87e-83
72310	Nkg7	mRNA	58.02	11.28	-2.36245	3.68e-09	2.52e-08
232345	A2m	mRNA	13.79	2.68	-2.36117	0.00370945	0.0104156
67425	Eps8l1	mRNA	49.83	9.79	-2.34758	4.32e-08	2.63e-07
20302	Ccl3	mRNA	45.35	8.91	-2.34704	5.98e-06	2.77e-05
110876	Scn2a	mRNA	10.43	2.07	-2.33329	0.0103402	0.0261777
442801	Arhgef15	mRNA	95.3	18.98	-2.32835	1.88e-14	2.19e-13
75568	Capsl	mRNA	10.39	2.07	-2.32647	0.00958541	0.0244709
84112	Sucnr1	mRNA	782.77	157.16	-2.31637	2.05e-44	1.5e-42
69550	Bst2	mRNA	5808.5	1167.75	-2.31443	4.11e-73	9.63e-71
13909	Ces3b	mRNA	8860.13	1798.22	-2.30076	5.33e-99	2.67e-96
27528	Nrep	mRNA	380.52	77.44	-2.29681	7.24e-39	4.22e-37
53412	Ppp1r3c	mRNA	1693.26	345.21	-2.29425	1.32e-54	1.48e-52
23957	Nr0b2	mRNA	1034.88	211.71	-2.28931	3.53e-86	1.15e-83
64214	Rgs18	mRNA	11.52	2.36	-2.28718	0.00679815	0.0180159
73683	Atg16l2	mRNA	1001.01	205.64	-2.28324	4.49e-45	3.42e-43
13118	Cyp4a12b	mRNA	1613.76	331.71	-2.28244	2.59e-73	6.14e-71
67182	Pdzk1ip1	mRNA	106.41	21.94	-2.27784	5.34e-15	6.51e-14
245522	Zc4h2	mRNA	40.2	8.29	-2.27734	1.13e-06	5.75e-06
259302	Srgap3	mRNA	79.28	16.4	-2.27305	1.84e-08	1.17e-07
67685	Dnaaf4	mRNA	8.57	1.77	-2.27233	0.019221	0.0453579
60525	Acss2	mRNA	6797.63	1410.34	-2.26899	3.96e-56	4.83e-54
102638882	Gm35339	mRNA	43.9	9.17	-2.25916	1.24e-07	7.09e-07
72433	Rab38	mRNA	19.67	4.12	-2.25444	0.00155978	0.00473052
69454	Clic3	mRNA	18.19	3.81	-2.25335	0.00213565	0.00631452
20128	Trim30a	mRNA	647.16	135.97	-2.25086	1.51e-59	2.06e-57
71898	Apol9b	mRNA	9774.5	2066.2	-2.24204	1.04e-72	2.37e-70
434768	Rhox8	mRNA	29.41	6.24	-2.23624	0.000132	0.00049
234395	Ushbp1	mRNA	277.57	59	-2.23405	7.47e-33	3.07e-31
18507	Pax5	mRNA	27.94	5.96	-2.22849	0.000117	0.00044
12515	Cd69	mRNA	48.39	10.34	-2.22615	2.17e-07	1.21e-06
60440	Iigp1	mRNA	33590	7231.96	-2.21557	5.38e-79	1.45e-76
11656	Alas2	mRNA	2180.83	472.75	-2.20572	6.85e-74	1.65e-71
105245436	Gm40892	mRNA	114.73	24.97	-2.20008	2.35e-10	1.84e-09
223672	Apol9a	mRNA	6763.41	1472.15	-2.19982	1.35e-74	3.29e-72
225872	Npas4	mRNA	12.28	2.67	-2.19886	0.0116192	0.0291051
24110	Usp18	mRNA	1493.14	326.81	-2.19182	2.88e-66	5.05e-64
109821	F11	mRNA	3256.97	718.16	-2.18114	5.74e-42	3.71e-40
72281	Sh2d4a	mRNA	256.61	56.7	-2.17813	1.83e-20	3.42e-19
108723	Card11	mRNA	38.68	8.59	-2.17107	1.33e-06	6.68e-06
15571	Elavl3	mRNA	29.43	6.54	-2.16904	4.8e-05	0.000192
545192	Baiap3	mRNA	37.24	8.29	-2.16649	2.68e-06	1.3e-05
12518	Cd79a	mRNA	30.54	6.84	-2.15764	4.49e-05	0.00018
14255	Flt3	mRNA	24.84	5.6	-2.15028	0.000552	0.00181976
320802	Ifitm10	mRNA	10.42	2.35	-2.14606	0.0151696	0.0368728
209086	Samd9l	mRNA	1250.29	282.74	-2.14472	9.04e-59	1.18e-56
21822	Tgtp1	mRNA	5862	1331.06	-2.13882	5.41e-115	3.8e-112
57429	Sult5a1	mRNA	291.14	66.28	-2.13505	6.25e-32	2.46e-30
236573	Gbp9	mRNA	1267.12	288.48	-2.13502	7.72e-57	9.61e-55
19165	Psen2	mRNA	5953.08	1355.89	-2.13439	2.37e-137	2.77e-134
68396	Nat8	mRNA	222.16	50.79	-2.129	4.57e-22	9.65e-21
230073	Ddx58	mRNA	1300.22	297.87	-2.126	4.81e-70	9.82e-68
244923	Klhl31	mRNA	11.53	2.66	-2.11737	0.00836854	0.0217122
81013	Vmn1r65	mRNA	34.58	8	-2.11199	1.14e-05	5.07e-05
76373	Zfp773	mRNA	11.57	2.68	-2.10926	0.0152066	0.0369371
11554	Adrb1	mRNA	35.73	8.31	-2.1036	9.24e-06	4.16e-05
234671	Ces2c	mRNA	1618.33	376.98	-2.10196	2.28e-36	1.13e-34
15002	H2-Ob	mRNA	57.33	13.39	-2.09852	1.04e-07	6.01e-07
20249	Scd1	mRNA	142583	33296.4	-2.09836	3.42e-09	2.36e-08
330657	Prss53	mRNA	195.71	45.91	-2.09196	2.84e-22	6.09e-21
66141	Ifitm3	mRNA	14572.7	3418.75	-2.09173	2.45e-95	1.08e-92
76573	Spatc1l	mRNA	20.09	4.72	-2.08843	0.00128688	0.0039534
78925	Srd5a1	mRNA	1747.58	412.41	-2.08321	3.94e-109	2.39e-106
13079	Cyp21a1	mRNA	362.44	85.69	-2.08051	4.41e-37	2.31e-35
72748	Hdhd3	mRNA	413.98	97.95	-2.07941	1.11e-39	6.67e-38
100039019	Mup-ps12	mRNA	398.86	94.58	-2.0762	1.21e-36	6.2e-35
16153	Il10	mRNA	81.5	19.35	-2.07474	7.25e-09	4.83e-08
66124	Josd2	mRNA	1076.39	255.81	-2.07305	1.76e-47	1.49e-45
66116	Nat8f1	mRNA	3955.03	940.81	-2.07172	1.67e-53	1.81e-51
69816	Mzb1	mRNA	28.68	6.84	-2.06705	0.000114	0.000428
69479	1700029J07Rik	mRNA	24.95	5.96	-2.0647	0.000697	0.00225677
266645	Acmsd	mRNA	692.63	166.7	-2.05487	5.1e-45	3.88e-43
633640	Tmem267	mRNA	282.3	68.44	-2.04439	2.68e-31	1.01e-29
16145	Igtp	mRNA	5929.13	1440.77	-2.04098	1.29e-89	4.83e-87
13041	Ctsw	mRNA	52.08	12.73	-2.0325	2.39e-07	1.32e-06
66438	Hamp2	mRNA	707.84	173.18	-2.03114	2.03e-05	8.67e-05
15950	Ifi203	mRNA	719.69	176.09	-2.03105	4.42e-46	3.53e-44
73673	Rec114	mRNA	51.7	12.72	-2.02309	6.01e-07	3.16e-06
16407	Itgae	mRNA	19.35	4.78	-2.01747	0.00379832	0.0106369
243655	Klre1	mRNA	15.66	3.87	-2.0151	0.00527966	0.014338
620913	Gm12185	mRNA	40.53	10.03	-2.01496	9.32e-06	4.19e-05
67138	Herc6	mRNA	1081.38	267.63	-2.01457	2.88e-49	2.64e-47
237253	Lrp11	mRNA	81.05	20.06	-2.01437	1.32e-09	9.59e-09
74309	Osbp2	mRNA	28.63	7.11	-2.00959	0.00014	0.000516
234515	Inpp4b	mRNA	29.69	7.38	-2.00913	0.000381	0.00129966
16643	Klrd1	mRNA	24.93	6.21	-2.00478	0.00033	0.00113995
14104	Fasn	mRNA	18550.5	4636.2	-2.00045	4.29e-07	2.3e-06
22035	Tnfsf10	mRNA	275.85	69.15	-1.99617	3.07e-25	8.09e-24
102640171	Gm38525	mRNA	18.99	4.77	-1.99222	0.00724895	0.0190695
17329	Cxcl9	mRNA	1071.72	269.77	-1.99015	4.66e-42	3.04e-40
20684	Sp100	mRNA	384.04	96.83	-1.98773	3.48e-37	1.84e-35
20555	Slfn1	mRNA	79.69	20.16	-1.98316	5.58e-10	4.2e-09
18646	Prf1	mRNA	30.55	7.73	-1.98272	9.98e-05	0.000378
628813	Gm11437	mRNA	99.33	25.14	-1.98202	1.34e-12	1.32e-11
77018	Col25a1	mRNA	43.19	10.94	-1.98122	3.88e-06	1.84e-05
100043108	Cyp2c69	mRNA	629.58	159.49	-1.98088	0.019386	0.0457105
93694	Clec2d	mRNA	1400.15	356.44	-1.97383	3.61e-08	2.22e-07
100033459	Ifi208	mRNA	118.68	30.26	-1.97139	6.11e-14	6.8e-13
115486524	LOC115486524	mRNA	70.7	18.03	-1.97127	3.88e-06	1.84e-05
53867	Col5a3	mRNA	2718.36	693.93	-1.96987	4.29e-125	3.96e-122
76074	Gbp8	mRNA	429.94	109.79	-1.96931	2.19e-19	3.8e-18
209176	Ido2	mRNA	1374.57	351.47	-1.96749	1.36e-28	4.3e-27
77521	Mtus2	mRNA	29.03	7.43	-1.96602	0.000172	0.000628
19339	Rab3a	mRNA	64.75	16.58	-1.96512	3.11e-08	1.93e-07
17095	Lyl1	mRNA	10.43	2.67	-1.96341	0.0173158	0.0414188
54396	Irgm2	mRNA	4129.43	1059.56	-1.96247	1e-106	5.86e-104
67580	Lrrc18	mRNA	11.56	2.98	-1.95712	0.0143726	0.035135
68054	Serpina12	mRNA	734.52	189.65	-1.95346	2.4e-15	3.02e-14
14823	Grm8	mRNA	12.65	3.27	-1.9533	0.00973128	0.0248151
100043757	Zfp831	mRNA	19.33	5.04	-1.93955	0.00159284	0.00482247
547253	Parp14	mRNA	2361.48	616.91	-1.93657	6.39e-77	1.67e-74
74246	Gale	mRNA	836	219.59	-1.92866	2.16e-22	4.68e-21
243371	Lrrc61	mRNA	322.41	84.73	-1.92787	3.48e-21	6.81e-20
229900	Gbp7	mRNA	1514.11	398.71	-1.92506	2.36e-64	3.87e-62
64136	Sdf2l1	mRNA	572.12	150.66	-1.92498	2.64e-49	2.43e-47
75772	Pnpla5	mRNA	21.24	5.61	-1.92023	0.00412328	0.0114599
15042	H2-T24	mRNA	326.78	86.37	-1.91977	1.48e-28	4.69e-27
268480	Rapgefl1	mRNA	13.36	3.53	-1.91887	0.0152003	0.0369316
16774	Lama3	mRNA	174.09	46.1	-1.91686	1.07e-17	1.61e-16
56047	Msln	mRNA	12.29	3.26	-1.91649	0.0187017	0.0442812
55927	Hes6	mRNA	1170.06	310.35	-1.9146	4.94e-70	9.98e-68
12502	Cd3g	mRNA	48.01	12.77	-1.91076	1.66e-06	8.26e-06
66940	Shisa5	mRNA	1814.65	483.35	-1.90856	5.22e-85	1.61e-82
333088	Kcp	mRNA	214.55	57.19	-1.90741	2.2e-21	4.37e-20
98932	Myl9	mRNA	93.49	24.97	-1.90446	0.000442	0.00148942
14738	Gpr12	mRNA	49.52	13.31	-1.8959	1.85e-06	9.14e-06
14357	Dtx1	mRNA	32.75	8.88	-1.88331	7.22e-05	0.000281
110196	Fdps	mRNA	4896.92	1331.01	-1.87935	1.86e-26	5.38e-25
56489	Ikbke	mRNA	867.85	236.43	-1.87604	1.37e-47	1.17e-45
216859	Acap1	mRNA	130.68	35.63	-1.87503	2.48e-13	2.61e-12
235386	Hykk	mRNA	1182.86	322.52	-1.87481	1.63e-32	6.59e-31
110454	Ly6a	mRNA	536.02	146.71	-1.86936	7.58e-39	4.39e-37
64011	Nrgn	mRNA	65.1	17.83	-1.86845	2.66e-07	1.46e-06
20704	Serpina1e	mRNA	203177	55674.1	-1.86766	1.85e-38	1.05e-36
269132	Colgalt2	mRNA	18.17	4.99	-1.8639	0.00928308	0.0237931
114643	Oas1c	mRNA	91.43	25.12	-1.86387	1.13e-09	8.26e-09
330406	B4galnt3	mRNA	65.5	18.02	-1.86148	3.51e-07	1.9e-06
59049	Slc22a17	mRNA	19.3	5.33	-1.85548	0.00332458	0.0094134
75146	Mfsd13a	mRNA	126.11	34.9	-1.85358	4.57e-13	4.7e-12
19265	Ptprcap	mRNA	24.61	6.81	-1.85265	0.00218413	0.0064481
14431	Gamt	mRNA	4034.27	1119.17	-1.84988	2.46e-37	1.3e-35
214779	Zfp879	mRNA	17.14	4.76	-1.84825	0.0161265	0.0389293
142980	Tlr3	mRNA	331.82	92.21	-1.84747	9.55e-24	2.28e-22
71907	Serpina9	mRNA	65.84	18.33	-1.84474	4.62e-08	2.8e-07
20475	Six5	mRNA	59.49	16.59	-1.84222	1.76e-07	9.9e-07
17472	Gbp4	mRNA	593.81	165.79	-1.84066	1.42e-38	8.11e-37
105355	Slc17a3	mRNA	1686	472.66	-1.83472	1.89e-58	2.44e-56
17069	Ly6e	mRNA	12921	3625.97	-1.83328	2.05e-46	1.67e-44
619288	Fam71a	mRNA	25.33	7.11	-1.83296	0.000611	0.00200096
13107	Cyp2f2	mRNA	21162.8	5942.98	-1.83227	5.28e-35	2.42e-33
58226	Cacna1h	mRNA	13.77	3.87	-1.82971	0.0132545	0.0327574
75712	Tmem14a	mRNA	138.29	38.96	-1.82747	8.58e-13	8.58e-12
52570	Ccdc69	mRNA	16.74	4.72	-1.82485	0.0073582	0.0193279
56734	Tulp2	mRNA	33.43	9.45	-1.8221	0.000117	0.000439
28248	Slco1a1	mRNA	6565.17	1856.79	-1.82202	3.11e-37	1.65e-35
320256	Dlec1	mRNA	81.47	23.04	-1.82197	7.99e-09	5.29e-08
18022	Nfe2	mRNA	22	6.24	-1.81886	0.00253728	0.0073839
11548	Adra1b	mRNA	1882.77	534.9	-1.81552	4.36e-41	2.75e-39
19215	Ptgds	mRNA	37.11	10.56	-1.8127	0.00115477	0.00358139
68655	Fndc1	mRNA	14.49	4.13	-1.81163	0.0165199	0.0397477
192156	Mvd	mRNA	527.97	150.41	-1.81152	4.05e-29	1.31e-27
236312	Ifi209	mRNA	152.92	43.58	-1.81115	2.17e-15	2.74e-14
245240	9930111J21Rik2	mRNA	26.06	7.44	-1.80851	0.00115283	0.00357601
100504491	Dcdc2b	mRNA	23.79	6.8	-1.80724	0.000693	0.0022478
18577	Pde4a	mRNA	68.03	19.54	-1.79987	3.26e-08	2.02e-07
56868	Psg23	mRNA	145.13	41.77	-1.79691	3.03e-14	3.46e-13
231932	Gimap7	mRNA	17.46	5.02	-1.79687	0.00443381	0.0122454
54215	Cd160	mRNA	17.46	5.03	-1.79535	0.00464184	0.0127638
217371	Rab40b	mRNA	16.35	4.72	-1.7937	0.0070812	0.0186926
18854	Pml	mRNA	1007.98	290.99	-1.79243	6.29e-59	8.25e-57
100529082	Gm11127	mRNA	34.99	10.12	-1.78997	0.000224	0.0008
22780	Ikzf3	mRNA	86.42	24.99	-1.78972	6.64e-08	3.94e-07
78321	Ankrd23	mRNA	66.6	19.27	-1.7896	8.48e-08	4.94e-07
228846	D630003M21Rik	mRNA	15.24	4.41	-1.78954	0.0134344	0.0331164
17221	Cd46	mRNA	36.84	10.66	-1.78878	3.21e-05	0.000132
667823	Trim5	mRNA	146.62	42.55	-1.78476	5.37e-10	4.05e-09
12501	Cd3e	mRNA	27.53	7.99	-1.7842	0.0003	0.00104268
20148	Dhrs3	mRNA	3905.53	1139.61	-1.77697	1.83e-124	1.61e-121
12290	Cacna1e	mRNA	15.25	4.46	-1.77333	0.00901918	0.0232014
16552	Kif12	mRNA	29.34	8.6	-1.77021	0.00194284	0.00578897
320484	Rasal3	mRNA	63.59	18.65	-1.76916	7.84e-08	4.59e-07
15109	Hal	mRNA	11541.6	3389.03	-1.7679	1.5e-50	1.46e-48
71564	Izumo4	mRNA	188.67	55.41	-1.76759	3.58e-17	5.23e-16
67492	Zfand4	mRNA	797.54	234.55	-1.76567	7.49e-43	5.1e-41
24108	Ubd	mRNA	116.55	34.35	-1.7627	1.65e-09	1.18e-08
100041546	Ly6c2	mRNA	68.44	20.18	-1.76217	7.65e-08	4.49e-07
19049	Ppp1r1b	mRNA	157.25	46.36	-1.76215	4.7e-13	4.82e-12
243374	Gimap8	mRNA	180.73	53.31	-1.76141	6.96e-18	1.06e-16
15486	Hsd17b2	mRNA	4993.77	1475.03	-1.75939	1.93e-118	1.41e-115
213439	Gpr174	mRNA	26.03	7.69	-1.75902	0.000607	0.00198779
13417	Dnah8	mRNA	18.98	5.62	-1.7564	0.0040532	0.0112848
380713	Scarf1	mRNA	207.22	61.34	-1.75627	3.03e-18	4.79e-17
15494	Hsd3b3	mRNA	5293.94	1568.07	-1.75535	1.81e-43	1.27e-41
574428	Zmynd15	mRNA	94.92	28.12	-1.75527	6.75e-10	5.04e-09
52668	Ifi27	mRNA	5309.2	1574.96	-1.75318	4e-45	3.07e-43
76415	Fam187b	mRNA	57.63	17.11	-1.7519	4.1e-06	1.94e-05
80981	Arl4d	mRNA	3337.26	991.19	-1.75144	3.74e-23	8.6e-22
15410	Hoxb3	mRNA	27.87	8.28	-1.75124	0.000539	0.00177987
21673	Dntt	mRNA	57.77	17.17	-1.75052	9.65e-05	0.000367
12836	Col7a1	mRNA	30.87	9.19	-1.74802	0.000199	0.000714
108168740	Gm46731	mRNA	29.79	8.87	-1.74769	0.000405	0.00137625
101187	Parp11	mRNA	296.19	88.3	-1.74609	9.9e-14	1.08e-12
17841	Mup2	mRNA	115946	34654.7	-1.74233	2.88e-88	1.03e-85
72852	Mblac2	mRNA	218.13	65.24	-1.74139	3.94e-19	6.7e-18
69134	Fam25c	mRNA	526.66	157.75	-1.73924	6.18e-38	3.39e-36
20907	Stx1a	mRNA	23.81	7.14	-1.73727	0.0043571	0.0120545
72275	2200002D01Rik	mRNA	253.77	76.26	-1.73452	1.62e-20	3.05e-19
240025	Dact2	mRNA	295.11	88.84	-1.73194	4.82e-17	6.98e-16
232934	Mypop	mRNA	35.36	10.66	-1.72983	7.11e-05	0.000277
16069	Jchain	mRNA	690.45	208.37	-1.72838	0.000411	0.00139422
18585	Pde9a	mRNA	704.2	212.61	-1.72778	1.27e-47	1.1e-45
231002	Plekhn1	mRNA	21.58	6.53	-1.72496	0.00201398	0.00598198
14128	Fcer2a	mRNA	34.21	10.38	-1.72112	0.000115	0.000431
319800	Slc22a30	mRNA	4741.64	1439.88	-1.71944	7.04e-66	1.19e-63
30942	Hnf4g	mRNA	15.65	4.75	-1.71869	0.0123191	0.0306615
56791	Ube2l6	mRNA	3625.91	1101.88	-1.71838	1.12e-39	6.68e-38
52665	Echdc1	mRNA	2065.62	627.92	-1.71792	5.37e-33	2.23e-31
16763	Lad1	mRNA	151.85	46.24	-1.71551	3.37e-13	3.51e-12
17907	Mylpf	mRNA	17.49	5.33	-1.71431	0.00546731	0.0148108
16818	Lck	mRNA	90.4	27.62	-1.71074	1.48e-08	9.5e-08
21940	Cd27	mRNA	14.53	4.45	-1.70871	0.0135967	0.0334573
622665	Ccdc17	mRNA	71.45	21.88	-1.70722	2.54e-07	1.4e-06
215900	Calhm6	mRNA	80	24.58	-1.70274	2.89e-08	1.8e-07
227622	Paxx	mRNA	477.78	147.19	-1.69871	2.91e-23	6.78e-22
245038	Dclk3	mRNA	231.84	71.55	-1.69618	1.23e-17	1.85e-16
243906	Zfp14	mRNA	46.89	14.48	-1.69485	1.3e-05	5.7e-05
170734	Zscan5b	mRNA	21.98	6.79	-1.6945	0.00376861	0.0105628
27027	Tspan32	mRNA	13.4	4.14	-1.69339	0.016201	0.039093
16912	Psmb9	mRNA	984.66	305.34	-1.6892	2.39e-32	9.59e-31
13123	Cyp7b1	mRNA	2458.68	762.78	-1.68855	1.62e-44	1.19e-42
110084	Dnah1	mRNA	25.67	7.98	-1.68549	0.0018964	0.00566051
69772	Bdh2	mRNA	331.28	103.03	-1.68494	1.84e-18	2.96e-17
72000	Lmntd2	mRNA	83.75	26.08	-1.68293	2.63e-08	1.64e-07
235599	6430571L13Rik	mRNA	42.74	13.32	-1.68171	3.16e-05	0.000131
12846	Comt	mRNA	17658.9	5509.72	-1.68034	4.9e-57	6.14e-55
70110	Ifi35	mRNA	1071.98	334.63	-1.67964	5.54e-56	6.71e-54
212503	Paox	mRNA	821.43	256.62	-1.67849	6.37e-45	4.8e-43
22139	Ttr	mRNA	162484	50834.5	-1.67641	4.69e-52	4.82e-50
67426	Coq8a	mRNA	10322.7	3239.71	-1.67188	1.29e-71	2.77e-69
229521	Syt11	mRNA	67.76	21.33	-1.66747	2.83e-07	1.55e-06
13706	Cela2a	mRNA	16	5.04	-1.66739	0.0165795	0.0398747
14773	Grk5	mRNA	375.79	118.45	-1.66562	6.56e-21	1.26e-19
22695	Zfp36	mRNA	11725	3696.46	-1.66537	1.99e-23	4.68e-22
236451	Phf11b	mRNA	94.52	29.92	-1.65949	6.66e-10	4.98e-09
75104	Mmd2	mRNA	343.02	108.59	-1.65944	1.22e-15	1.59e-14
68732	Carmil1	mRNA	401.11	127.23	-1.65659	8.99e-24	2.15e-22
246727	Oas3	mRNA	98.34	31.24	-1.65454	2.07e-07	1.15e-06
20361	Sema7a	mRNA	16.7	5.31	-1.65393	0.018832	0.0445417
68910	Zfp467	mRNA	342.3	109.12	-1.64939	3.61e-23	8.32e-22
66451	2610528J11Rik	mRNA	204.67	65.26	-1.64899	8.26e-17	1.17e-15
245050	Gask1a	mRNA	302.9	96.67	-1.64767	1.17e-19	2.06e-18
11865	Arntl	mRNA	558.28	178.37	-1.64615	3e-13	3.14e-12
545486	Tubb1	mRNA	22.34	7.14	-1.64519	0.00496794	0.0135754
29861	Dpf1	mRNA	17.47	5.59	-1.64235	0.0138622	0.0340295
235293	Sc5d	mRNA	15864.9	5085.11	-1.64149	1.63e-53	1.77e-51
239038	Lrit2	mRNA	135.77	43.53	-1.64094	3.73e-12	3.49e-11
101835	AW146154	mRNA	91.04	29.21	-1.64016	2.13e-06	1.04e-05
100041658	Mup7	mRNA	20937.9	6717.39	-1.64014	0.00111688	0.00347372
14468	Gbp2b	mRNA	24.92	8	-1.64013	0.00123829	0.00382288
268354	Tafa2	mRNA	58.13	18.7	-1.63604	1.92e-05	8.22e-05
69627	Fam89a	mRNA	152.71	49.25	-1.63251	1.89e-09	1.35e-08
171207	Arhgap4	mRNA	177.48	57.3	-1.63107	6.88e-13	6.93e-12
14867	Gstm6	mRNA	2177.37	705.04	-1.62681	1.55e-48	1.37e-46
102641031	LOC102641031	mRNA	70.21	22.78	-1.62402	4.43e-06	2.08e-05
68603	Pmvk	mRNA	993.84	322.76	-1.62254	5.74e-38	3.18e-36
211429	Pla2g4b	mRNA	59.9	19.46	-1.6217	2.73e-05	0.000114
22445	Xlr3a	mRNA	258.84	84.19	-1.6203	1.91e-06	9.42e-06
22637	Zap70	mRNA	198.32	64.56	-1.61907	3.61e-15	4.45e-14
208154	Btla	mRNA	67.28	21.93	-1.61757	7.86e-07	4.08e-06
100705	Acacb	mRNA	1938.74	631.82	-1.61754	9.65e-20	1.72e-18
414758	Zfp950	mRNA	619.24	202.17	-1.61495	3.91e-32	1.55e-30
16490	Kcna2	mRNA	28.99	9.48	-1.61328	0.000845	0.00269132
115487111	LOC115487111	mRNA	95.97	31.38	-1.61289	1.53e-09	1.1e-08
71599	Senp8	mRNA	50.55	16.57	-1.60922	2.24e-05	9.5e-05
70061	Sdr9c7	mRNA	726.39	238.19	-1.60861	2.12e-21	4.25e-20
100040462	Mndal	mRNA	554.08	181.78	-1.60792	4.06e-23	9.28e-22
67198	Spats2l	mRNA	115.72	38.12	-1.60185	5.37e-09	3.63e-08
231655	Oasl1	mRNA	2092.21	690.29	-1.59975	3.85e-69	7.52e-67
72536	Tagap	mRNA	42.08	13.89	-1.59876	0.000463	0.0015553
15944	Irgm1	mRNA	5446.43	1807.26	-1.59151	1.44e-61	2.12e-59
17837	Mug2	mRNA	24222.9	8041.58	-1.59082	5.45e-43	3.75e-41
12526	Cd8b1	mRNA	43.96	14.62	-1.58837	0.00133705	0.00409817
213417	Klhdc8a	mRNA	102.4	34.13	-1.58528	1.36e-08	8.75e-08
22173	Tyr	mRNA	27.55	9.19	-1.58444	0.0010665	0.00332879
381738	Drc1	mRNA	35.31	11.81	-1.58001	0.000387	0.00131817
232414	Clec9a	mRNA	37.18	12.44	-1.57945	0.000226	0.000806
101700	Trim68	mRNA	89.32	29.93	-1.57731	1.37e-08	8.78e-08
57442	Kcne3	mRNA	21.23	7.12	-1.57627	0.00420431	0.0116611
18413	Osm	mRNA	35.38	11.88	-1.57446	0.000991	0.00311797
17342	Mitf	mRNA	83.71	28.12	-1.57375	1.93e-08	1.22e-07
68185	Coa4	mRNA	104.91	35.26	-1.57297	6.25e-09	4.2e-08
26877	B3galt1	mRNA	598.16	201.2	-1.57189	0.00292685	0.00839926
241308	Ralgps1	mRNA	175.63	59.12	-1.57085	3.65e-13	3.79e-12
110460	Acat2	mRNA	2268.37	763.95	-1.57011	3.17e-39	1.87e-37
100039796	Tgtp2	mRNA	374.13	126.11	-1.56882	3.38e-09	2.33e-08
381067	Zfp229	mRNA	189.41	63.86	-1.56855	4.1e-12	3.83e-11
19212	Pter	mRNA	2526.56	853.48	-1.56575	1.34e-47	1.15e-45
271944	C2cd4d	mRNA	14.88	5.05	-1.55944	0.0177399	0.0423065
22117	Tst	mRNA	4456.85	1512.52	-1.55908	5.25e-76	1.33e-73
240754	Lax1	mRNA	85.68	29.08	-1.5587	2.05e-07	1.15e-06
16994	Ltb	mRNA	23.4	7.96	-1.55578	0.00372505	0.0104524
242484	D630039A03Rik	mRNA	293.62	100	-1.55399	2.58e-19	4.46e-18
21789	Tfpi2	mRNA	2154.85	734.58	-1.55259	4.93e-39	2.88e-37
22779	Ikzf2	mRNA	22.73	7.76	-1.55073	0.0114031	0.0286129
382053	Ces3a	mRNA	43273.8	14779.3	-1.54992	1.28e-56	1.58e-54
78906	Misp	mRNA	15.63	5.34	-1.54924	0.0134414	0.0331216
110385	Pde4c	mRNA	561.9	192.01	-1.5491	4.44e-26	1.23e-24
235044	Plppr2	mRNA	396.24	135.75	-1.5454	6.44e-24	1.56e-22
17476	Mpeg1	mRNA	4757.46	1630.26	-1.54509	1.85e-54	2.05e-52
21955	Tnnt1	mRNA	22.27	7.63	-1.54467	0.0127678	0.0316707
15493	Hsd3b2	mRNA	539.29	184.97	-1.54373	9.48e-34	4.13e-32
58233	Dnaja4	mRNA	445.46	152.89	-1.54276	5.99e-19	1.01e-17
68458	Ppp1r14a	mRNA	40.56	13.93	-1.54159	0.00018	0.000654
19682	Rdh5	mRNA	358.08	123	-1.54158	3.26e-21	6.39e-20
70086	Cysltr2	mRNA	21.57	7.41	-1.54109	0.00407436	0.0113347
224697	Adamts10	mRNA	248.53	85.44	-1.5404	4.56e-16	6.07e-15
381463	Nr1h5	mRNA	98.27	33.81	-1.53921	0.000458	0.00153987
328918	Zscan30	mRNA	28.27	9.77	-1.53314	0.0122552	0.0305154
60361	Ms4a4b	mRNA	67.65	23.4	-1.53167	1.83e-06	9.06e-06
229644	Trim45	mRNA	20.44	7.09	-1.5276	0.00658606	0.0175146
53313	Atp2a3	mRNA	117.28	40.71	-1.52641	9.77e-09	6.42e-08
83408	Gimap3	mRNA	130.59	45.36	-1.52556	7.01e-10	5.23e-09
13077	Cyp1a2	mRNA	14369	4991.07	-1.52554	6.5e-33	2.69e-31
11807	Apoa2	mRNA	100114	34831.1	-1.5232	2.74e-53	2.95e-51
193385	Ripor2	mRNA	123.91	43.12	-1.52292	5.81e-09	3.91e-08
26912	Gcat	mRNA	1707.81	594.46	-1.5225	3.85e-47	3.23e-45
69774	Ms4a6b	mRNA	62.95	21.95	-1.51984	5.98e-06	2.77e-05
108767	Pnrc1	mRNA	3385.51	1182.99	-1.51694	7.1e-28	2.18e-26
17937	Nab2	mRNA	416.35	145.99	-1.51196	2.8e-23	6.53e-22
68644	Abhd14a	mRNA	255.83	89.79	-1.51056	2.36e-15	2.98e-14
16005	Igfals	mRNA	1597.79	560.85	-1.51039	3.51e-34	1.56e-32
243910	Nfkbid	mRNA	51.4	18.05	-1.50996	7.59e-05	0.000294
73713	Rbm20	mRNA	63.26	22.22	-1.50931	1.7e-06	8.45e-06
22033	Traf5	mRNA	153.32	53.95	-1.5068	2.7e-12	2.56e-11
14786	Grb7	mRNA	1856.17	653.63	-1.50578	1.34e-34	6.03e-33
15267	H2ac18	mRNA	1440.43	507.46	-1.50512	2.09e-55	2.46e-53
20849	Stat4	mRNA	38.66	13.64	-1.50281	0.000439	0.00147845
107766	Haao	mRNA	10171.4	3590.6	-1.50222	6.08e-58	7.79e-56
16008	Igfbp2	mRNA	11077.2	3921.35	-1.49817	0.0048496	0.0132789
100041687	Mup8	mRNA	2214.77	784.26	-1.49775	0.00762926	0.0199504
245867	Pcmtd2	mRNA	1078.26	382.46	-1.49534	8.26e-39	4.76e-37
70719	Arhgap45	mRNA	526.71	187.25	-1.49203	2.24e-16	3.04e-15
215693	Zmat1	mRNA	117.2	41.67	-1.49179	6.79e-09	4.54e-08
15220	Foxq1	mRNA	1503.11	534.57	-1.49151	1.29e-51	1.29e-49
12124	Bik	mRNA	142.06	50.64	-1.48826	3.39e-11	2.89e-10
353499	Tmc4	mRNA	76.96	27.45	-1.48719	1.15e-06	5.88e-06
15040	H2-T23	mRNA	9664.95	3452.03	-1.48532	9.98e-79	2.66e-76
208715	Hmgcs1	mRNA	15922.4	5689.18	-1.48477	1.12e-43	7.95e-42
74238	Mterf2	mRNA	91.9	32.86	-1.48381	6.2e-08	3.7e-07
110391	Qdpr	mRNA	9979.97	3577.14	-1.48023	2.59e-42	1.71e-40
69871	Ppp1r35	mRNA	212.48	76.22	-1.47906	1.43e-14	1.68e-13
72747	Ttc39c	mRNA	9693.21	3478.66	-1.47844	7.49e-60	1.03e-57
380712	Tlcd2	mRNA	1888.12	677.66	-1.47831	6.29e-18	9.69e-17
12525	Cd8a	mRNA	107.54	38.63	-1.47716	7.99e-08	4.67e-07
70450	Unc13d	mRNA	50.21	18.07	-1.47468	9.85e-05	0.000374
268857	Nlrc3	mRNA	41.32	14.88	-1.47348	0.000819	0.00261643
72090	Entpd8	mRNA	2358.6	851.71	-1.4695	2.13e-69	4.25e-67
667803	H2-T-ps	mRNA	187.4	67.7	-1.46897	1.65e-12	1.6e-11
115489464	LOC115489464	mRNA	78.19	28.25	-1.46872	5.74e-06	2.66e-05
71983	Tmco6	mRNA	149.15	53.89	-1.46854	3.45e-11	2.94e-10
72244	1600014C10Rik	mRNA	2885.02	1043.06	-1.46776	7.37e-32	2.89e-30
16000	Igf1	mRNA	11744.9	4248.87	-1.46689	3.61e-35	1.67e-33
75530	Lyrm7	mRNA	49.79	18.02	-1.46652	8.4e-05	0.000323
114570	Crip3	mRNA	16.37	5.93	-1.4661	0.0204767	0.0480563
434223	Gm1966	mRNA	204.21	73.97	-1.46499	1.03e-14	1.22e-13
382118	Zkscan7	mRNA	248.66	90.23	-1.46256	1.31e-12	1.29e-11
20303	Ccl4	mRNA	45.07	16.36	-1.46231	0.000394	0.00134058
18037	Nfkbie	mRNA	105.67	38.36	-1.46184	3.62e-07	1.96e-06
232086	Tmem150a	mRNA	2499.71	907.94	-1.46109	2.54e-52	2.64e-50
20776	Tmie	mRNA	518.68	188.51	-1.46016	1.1e-24	2.79e-23
69028	Mitd1	mRNA	298.88	108.8	-1.45785	2.8e-15	3.51e-14
170752	Bco2	mRNA	596.79	217.42	-1.45673	1.29e-29	4.38e-28
110751	Adam33	mRNA	42.44	15.47	-1.45559	0.000463	0.00155447
14869	Gstp2	mRNA	516.98	188.78	-1.45339	3.07e-17	4.5e-16
235043	Tmem205	mRNA	5626.31	2054.91	-1.45311	6.3e-69	1.22e-66
13385	Dlg4	mRNA	22.71	8.31	-1.45135	0.00516837	0.0140662
319848	Slc17a4	mRNA	903.94	331.15	-1.44874	8.03e-15	9.62e-14
224530	Acat3	mRNA	9909.67	3634.1	-1.44724	1.05e-74	2.59e-72
244183	Trim30b	mRNA	29.76	10.93	-1.44572	0.00215173	0.00635992
212514	Spice1	mRNA	84.38	30.99	-1.44508	1.55e-06	7.76e-06
216456	Gls2	mRNA	8507.44	3125.32	-1.44472	1.81e-62	2.76e-60
17762	Mapt	mRNA	53.96	19.83	-1.44444	2.24e-05	9.5e-05
68038	Chid1	mRNA	776.38	285.37	-1.4439	7.58e-39	4.39e-37
80795	Selenok	mRNA	2660.4	978.2	-1.44344	2.62e-55	3.05e-53
17916	Myo1f	mRNA	77.46	28.5	-1.44271	2.1e-06	1.03e-05
67759	Plgrkt	mRNA	377.59	139.04	-1.44133	1.3e-22	2.85e-21
66120	Fkbp11	mRNA	367.97	135.5	-1.44126	5.56e-15	6.77e-14
71586	Ifih1	mRNA	1788.76	659.16	-1.44025	1.83e-21	3.68e-20
230872	Crocc	mRNA	45.77	16.9	-1.4374	0.000507	0.00168783
231326	Aasdh	mRNA	310.96	115.14	-1.43339	1.46e-14	1.72e-13
17961	Nat2	mRNA	607.56	225.3	-1.43117	1.06e-15	1.38e-14
68794	Flnc	mRNA	50.08	18.58	-1.43058	0.0102206	0.0259161
224796	Clic5	mRNA	82.62	30.69	-1.42868	3.43e-05	0.000141
100039008	Mup10	mRNA	74631.7	27772.9	-1.42611	2.27e-42	1.51e-40
19201	Pstpip2	mRNA	608.71	226.57	-1.42579	2.1e-28	6.61e-27
271981	Tbck	mRNA	334.38	124.5	-1.42533	3.27e-19	5.58e-18
67075	Magt1	mRNA	1369.75	510.44	-1.42409	5.16e-25	1.34e-23
229003	Helz2	mRNA	5012.63	1868.21	-1.42391	2.15e-59	2.9e-57
216831	Arhgap44	mRNA	24.53	9.15	-1.42318	0.00748133	0.0196161
75284	Bcdin3d	mRNA	48.33	18.04	-1.4219	8.38e-05	0.000322
17842	Mup3	mRNA	143576	53668.1	-1.41968	5.02e-59	6.68e-57
77505	Dnhd1	mRNA	112.04	41.88	-1.41965	8.07e-08	4.72e-07
16477	Junb	mRNA	8729.68	3264.12	-1.41923	6.03e-15	7.32e-14
54204	Sept1	mRNA	91.88	34.36	-1.41914	5.03e-08	3.04e-07
12934	Dpysl2	mRNA	48.41	18.12	-1.41813	0.000234	0.000832
74088	Them7	mRNA	340.77	127.57	-1.41753	1.51e-15	1.94e-14
74183	Perm1	mRNA	56.97	21.34	-1.41694	4.84e-05	0.000194
17060	Blnk	mRNA	80.84	30.29	-1.41634	9.79e-06	4.39e-05
16411	Itgax	mRNA	74.05	27.79	-1.41377	0.00077	0.00247788
93673	Nat8f2	mRNA	23165	8698.9	-1.41304	5.43e-46	4.32e-44
11676	Aldoc	mRNA	280.41	105.33	-1.41261	1.78e-14	2.08e-13
433938	Mn1	mRNA	363.65	136.66	-1.41193	1.42e-16	1.97e-15
76654	Upp2	mRNA	7256.82	2729.2	-1.41086	2.27e-06	1.11e-05
29873	Cspg5	mRNA	26.79	10.08	-1.4101	0.00279151	0.00805036
233058	Zfp420	mRNA	58.04	21.9	-1.4062	2.22e-05	9.42e-05
241639	Fermt1	mRNA	36.89	13.95	-1.40366	0.00145959	0.00444975
11611	Agxt	mRNA	6288.93	2378.95	-1.40249	1.82e-30	6.47e-29
16880	Lifr	mRNA	4664.05	1767.43	-1.39993	3.67e-41	2.33e-39
58208	Bcl11b	mRNA	24.95	9.46	-1.3991	0.0068078	0.0180333
13653	Egr1	mRNA	17336.4	6576	-1.39852	3.63e-14	4.12e-13
17687	Msh5	mRNA	52.82	20.03	-1.39846	0.000288	0.00100692
231070	Insig1	mRNA	12221.9	4637.57	-1.39802	3.48e-36	1.71e-34
21838	Thy1	mRNA	48.32	18.35	-1.39635	0.000199	0.000716
217837	Itpk1	mRNA	808.04	307.12	-1.39563	1.23e-38	7.06e-37
245174	Zfp937	mRNA	200.82	76.37	-1.39481	6.02e-14	6.7e-13
71761	Amdhd1	mRNA	5370.94	2043.07	-1.39444	6.71e-69	1.28e-66
52666	Arhgef25	mRNA	24.9	9.48	-1.39347	0.0069025	0.0182621
51799	Rundc3a	mRNA	381.01	145.03	-1.39346	6.82e-20	1.23e-18
74478	Snx29	mRNA	315.81	120.44	-1.39078	2.43e-19	4.21e-18
23882	Gadd45g	mRNA	4212.64	1607.18	-1.39019	3.19e-28	9.94e-27
26456	Sema4g	mRNA	10298.1	3929	-1.39014	6.25e-61	8.99e-59
24001	Tiam2	mRNA	181.93	69.49	-1.3885	2.08e-10	1.64e-09
15039	H2-T22	mRNA	5467.06	2088.38	-1.38838	7.16e-42	4.6e-40
75396	Spp2	mRNA	1908.12	729.85	-1.38649	4.35e-44	3.17e-42
73368	Col20a1	mRNA	127.46	48.79	-1.38526	2.04e-07	1.14e-06
73430	Zfp974	mRNA	71.91	27.56	-1.38387	7.07e-05	0.000275
12095	Bglap3	mRNA	20.12	7.71	-1.38341	0.0162122	0.0391146
170742	Sertad3	mRNA	63.28	24.31	-1.38001	1.1e-05	4.88e-05
12815	Col11a2	mRNA	41.66	16.01	-1.37949	0.000359	0.00123056
75424	Zfp820	mRNA	77.85	29.95	-1.37829	1.03e-05	4.62e-05
68194	Ndufb4	mRNA	910.81	350.52	-1.37763	1.66e-36	8.3e-35
27056	Irf5	mRNA	322.74	124.38	-1.37561	3.63e-15	4.48e-14
11898	Ass1	mRNA	77700.8	29960.4	-1.37487	6.62e-64	1.07e-61
18830	Pltp	mRNA	763.93	294.78	-1.37379	8.03e-10	5.95e-09
109032	Sp110	mRNA	107.9	41.64	-1.37373	6.84e-06	3.14e-05
319278	Shfl	mRNA	3079.91	1188.52	-1.37373	6.48e-48	5.63e-46
226143	Cyp2c23	mRNA	11821.5	4565.93	-1.37243	9.77e-63	1.51e-60
100043133	9130023H24Rik	mRNA	57.98	22.4	-1.37236	0.000143	0.000526
67067	Romo1	mRNA	651.07	251.59	-1.37173	2.29e-24	5.7e-23
105245453	LOC105245453	mRNA	273.09	105.55	-1.37144	1.23e-16	1.72e-15
12737	Cldn1	mRNA	3134.18	1211.74	-1.371	5.97e-60	8.25e-58
67178	Zmat5	mRNA	109.79	42.46	-1.37055	2.72e-07	1.49e-06
76411	Ift43	mRNA	67.34	26.05	-1.37013	4.81e-06	2.25e-05
236511	Ago1	mRNA	473.02	183.07	-1.36949	1.97e-21	3.94e-20
64933	Ap3m2	mRNA	65.13	25.21	-1.36916	1.13e-05	5e-05
13636	Efna1	mRNA	4147.19	1606.02	-1.36865	0.00025	0.000883
214301	Crygn	mRNA	28.32	10.97	-1.36809	0.00581861	0.0156539
545428	Ccdc141	mRNA	464.2	179.93	-1.36728	7.82e-18	1.19e-16
17252	Rdh11	mRNA	2200.9	853.19	-1.36715	8.51e-24	2.04e-22
18160	Npr1	mRNA	173.78	67.38	-1.36687	9.74e-11	7.95e-10
22276	Uros	mRNA	480.02	186.2	-1.36624	8.84e-25	2.25e-23
16362	Irf1	mRNA	1692.21	656.47	-1.3661	9.93e-30	3.4e-28
66212	Sec61b	mRNA	1134.61	440.28	-1.36571	9.8e-23	2.17e-21
108995	Tbc1d10c	mRNA	47.24	18.33	-1.36537	0.00034	0.00117144
117147	Acsm1	mRNA	7999.38	3111.54	-1.36226	3.78e-53	4.04e-51
68149	Otub2	mRNA	48.74	18.96	-1.36194	0.000175	0.000638
21778	Tex9	mRNA	47.98	18.67	-1.36148	0.000252	0.00089
103836	Zfp692	mRNA	177.79	69.2	-1.36127	4.46e-11	3.76e-10
22059	Trp53	mRNA	622.98	242.55	-1.36091	9.3e-14	1.02e-12
12671	Chrm3	mRNA	29.75	11.59	-1.36075	0.00426669	0.0118211
16913	Psmb8	mRNA	1286.44	501.48	-1.35912	6.52e-46	5.13e-44
19395	Rasgrp2	mRNA	290.47	113.29	-1.35835	2.83e-15	3.54e-14
18391	Sigmar1	mRNA	3952.19	1545.71	-1.35438	5.78e-35	2.64e-33
84704	Snurf	mRNA	187.43	73.33	-1.35389	4.34e-11	3.66e-10
68067	Mrnip	mRNA	287.66	112.56	-1.35363	7.73e-12	7.01e-11
233067	Lrfn3	mRNA	262.03	102.58	-1.35294	1.74e-14	2.03e-13
230558	C8a	mRNA	13681.7	5379.2	-1.34679	1.48e-51	1.47e-49
327978	Slfn5	mRNA	407.81	160.37	-1.34652	1.38e-14	1.63e-13
51811	Clec4f	mRNA	442.39	174.06	-1.34576	2.59e-11	2.23e-10
19171	Psmb10	mRNA	1116.23	439.24	-1.34555	1.1e-22	2.43e-21
67168	Lpar6	mRNA	775.96	305.35	-1.34552	3.13e-20	5.75e-19
12799	Cnp	mRNA	357.25	140.62	-1.34511	1.24e-18	2.01e-17
76877	Rab36	mRNA	81.58	32.12	-1.34466	4.15e-05	0.000168
73229	Zfp983	mRNA	117.2	46.17	-1.34392	9.32e-09	6.13e-08
27413	Abcb11	mRNA	13692.7	5394.67	-1.34381	5.05e-19	8.53e-18
109136	Mmaa	mRNA	509.04	200.8	-1.34205	6.07e-22	1.26e-20
100039116	Mup14	mRNA	40776.8	16114	-1.33944	3.09e-35	1.43e-33
27375	Tjp3	mRNA	702.86	278.48	-1.33566	1.95e-26	5.59e-25
223706	Cyp2d34	mRNA	159.17	63.08	-1.33529	9.45e-11	7.72e-10
22068	Trpc6	mRNA	31.95	12.67	-1.33476	0.01001	0.0254335
73747	Shld1	mRNA	83.06	32.93	-1.33471	5.45e-06	2.53e-05
232670	Tspan33	mRNA	181.57	72.03	-1.33388	7.79e-12	7.06e-11
16011	Igfbp5	mRNA	72.11	28.67	-1.33095	4.1e-05	0.000167
330790	Hapln4	mRNA	150.25	59.75	-1.33036	6.55e-09	4.39e-08
70103	Znhit1	mRNA	716.22	284.88	-1.33008	7.93e-27	2.31e-25
19411	Rarg	mRNA	100.18	39.85	-1.32998	4.19e-06	1.98e-05
75761	Apol7a	mRNA	2458.55	978.55	-1.3291	1.46e-28	4.62e-27
106648	Cyp4f15	mRNA	3066.02	1221.13	-1.32815	5.63e-52	5.74e-50
16157	Il11ra1	mRNA	862.68	343.68	-1.32774	6.93e-36	3.36e-34
216892	Spns2	mRNA	651.65	259.63	-1.32766	1.81e-29	6.04e-28
13180	Pcbd1	mRNA	5955.05	2372.78	-1.32753	2.83e-40	1.74e-38
212483	Fam193b	mRNA	1655.27	659.6	-1.32741	9.19e-41	5.72e-39
12350	Car3	mRNA	46746.4	18648.3	-1.32581	2.21e-05	9.37e-05
18194	Nsdhl	mRNA	1948.64	777.38	-1.32578	2.62e-19	4.51e-18
72634	Tdrkh	mRNA	68.76	27.44	-1.32541	0.000122	0.000457
64685	Nmi	mRNA	705.73	281.82	-1.32435	2.21e-28	6.93e-27
15007	H2-Q10	mRNA	63628.9	25425.8	-1.32339	1.05e-80	3.06e-78
230848	Zbtb40	mRNA	115.02	45.99	-1.32251	6.83e-08	4.05e-07
319535	Zfp182	mRNA	197.99	79.25	-1.32092	5.09e-11	4.26e-10
319899	Dock6	mRNA	718.35	287.64	-1.32041	3.34e-30	1.17e-28
380997	Cyp2d12	mRNA	62.14	24.88	-1.32041	5.09e-05	0.000203
239652	Zfp641	mRNA	32.34	12.97	-1.31788	0.00577642	0.0155523
13360	Dhcr7	mRNA	2550.46	1023.12	-1.31779	2.37e-17	3.49e-16
12703	Socs1	mRNA	132.01	53.02	-1.31598	4.76e-05	0.000191
68487	Tmem140	mRNA	823.79	331.67	-1.31251	1.11e-19	1.96e-18
107239	Carns1	mRNA	59.55	23.99	-1.31133	3.57e-05	0.000146
72562	Pcbd2	mRNA	346.04	139.5	-1.31062	1.06e-19	1.88e-18
26447	Poli	mRNA	116.47	46.95	-1.31059	4.07e-07	2.19e-06
170738	Kcnh7	mRNA	96	38.75	-1.30872	4.94e-07	2.63e-06
320234	Ccdc66	mRNA	288.8	116.66	-1.30778	6.9e-15	8.32e-14
215456	Gpat2	mRNA	37.64	15.21	-1.30721	0.0050744	0.0138319
17951	Naip5	mRNA	149.83	60.7	-1.30366	2.24e-09	1.58e-08
16764	Aff3	mRNA	21.25	8.61	-1.30338	0.0190234	0.044958
224997	Dlgap1	mRNA	38.67	15.67	-1.30306	0.000893	0.00283926
320007	Sidt1	mRNA	22.68	9.19	-1.30238	0.018858	0.0445972
69994	Rsc1a1	mRNA	1533.88	621.95	-1.30232	2.38e-22	5.12e-21
258216	Olfr1034	mRNA	21.96	8.91	-1.30213	0.0114496	0.0287091
69837	Pcgf1	mRNA	84.89	34.43	-1.30185	8.82e-06	3.98e-05
11856	Arhgap6	mRNA	126.16	51.22	-1.3004	2.04e-08	1.28e-07
271278	BC024139	mRNA	157.76	64.1	-1.29941	1.74e-09	1.24e-08
12289	Cacna1d	mRNA	638.75	259.69	-1.29844	1.28e-25	3.45e-24
68801	Elovl5	mRNA	16951.9	6893.16	-1.29821	1.8e-46	1.47e-44
11544	Adprh	mRNA	251.75	102.38	-1.29804	8.12e-14	8.94e-13
56695	Pnkd	mRNA	1821.61	741.05	-1.29757	4.16e-27	1.24e-25
70113	Odf3b	mRNA	160.02	65.14	-1.29658	4.31e-07	2.31e-06
56417	Adar	mRNA	1113.78	453.57	-1.29606	2.19e-31	8.29e-30
69073	Kdf1	mRNA	115.34	47.04	-1.29396	4.33e-08	2.64e-07
107351	Kank1	mRNA	1100.14	448.81	-1.29351	6.49e-27	1.9e-25
11814	Apoc3	mRNA	27727.3	11313.8	-1.29323	1.86e-71	3.94e-69
240869	Zbtb37	mRNA	1333.45	544.1	-1.29321	1.36e-36	6.86e-35
69710	Arap1	mRNA	1631.37	667.91	-1.28836	1.16e-29	3.95e-28
16581	Kifc2	mRNA	145.32	59.53	-1.28749	1.03e-07	5.93e-07
20536	Slc4a3	mRNA	27.5	11.27	-1.28673	0.0137844	0.0338669
234796	Klhl36	mRNA	81.17	33.27	-1.28664	1.55e-05	6.76e-05
76971	Sult2a8	mRNA	18414	7559.94	-1.28435	6.89e-52	7e-50
60504	Il21r	mRNA	47.61	19.55	-1.28414	0.000335	0.00115631
100503890	Pet100	mRNA	219.42	90.16	-1.28311	1.13e-11	1.01e-10
71839	Osgin1	mRNA	11909.1	4897	-1.28209	7.33e-12	6.66e-11
14080	Fabp1	mRNA	54772.5	22537.6	-1.28112	1.17e-44	8.68e-43
218138	Gmds	mRNA	55.4	22.86	-1.27729	0.000623	0.00203455
107765	Ankrd1	mRNA	67.21	27.73	-1.27725	0.00173175	0.00519911
83602	Gtf2a1	mRNA	680.6	281.11	-1.27565	8.23e-25	2.1e-23
100039054	Mup12	mRNA	2931.17	1211.05	-1.27522	1.08e-14	1.28e-13
231570	A830010M20Rik	mRNA	122.32	50.54	-1.27521	2.76e-07	1.51e-06
239102	Zfhx2	mRNA	320.74	132.76	-1.27256	8.45e-13	8.45e-12
74747	Ddit4	mRNA	900.14	372.59	-1.27255	7.11e-14	7.86e-13
107526	Gimap4	mRNA	213.98	88.61	-1.27189	1.12e-11	9.99e-11
11806	Apoa1	mRNA	160447	66481.6	-1.27107	6.96e-29	2.24e-27
16391	Irf9	mRNA	1471.01	609.59	-1.27089	7.92e-46	6.18e-44
215814	Ccdc28a	mRNA	366.18	151.87	-1.26976	1.22e-16	1.7e-15
80892	Zfhx4	mRNA	452.97	187.87	-1.26973	1.49e-20	2.8e-19
259104	Olfr613	mRNA	175.64	72.98	-1.26699	6.03e-09	4.06e-08
13167	Dbi	mRNA	12332.3	5124.68	-1.2669	1.55e-57	1.96e-55
21356	Tapbp	mRNA	2641.44	1097.82	-1.26668	7.67e-36	3.7e-34
20451	St8sia3	mRNA	32.76	13.62	-1.26655	0.00282593	0.00813627
19094	Mapk11	mRNA	27.17	11.3	-1.26603	0.0110601	0.0278357
16859	Lgals9	mRNA	11880.6	4942.96	-1.26516	1.02e-50	9.99e-49
107747	Aldh1l1	mRNA	29090.3	12121.1	-1.26302	1.39e-39	8.26e-38
11812	Apoc1	mRNA	58013.5	24187.7	-1.26212	1.81e-50	1.74e-48
216454	Rdh16f2	mRNA	3085.51	1286.45	-1.26211	3.95e-32	1.56e-30
54561	Nap1l3	mRNA	29.76	12.42	-1.26068	0.00426609	0.0118211
321008	Zswim9	mRNA	38.25	15.97	-1.26057	0.00275129	0.00794349
15473	Rida	mRNA	19189.4	8011.73	-1.26012	5.93e-66	1.01e-63
22701	Zfp41	mRNA	35.35	14.76	-1.25984	0.00358627	0.0100953
382014	Ano8	mRNA	145.8	60.95	-1.25822	2.1e-09	1.49e-08
433091	Pnpla1	mRNA	203.1	84.92	-1.25804	3.76e-11	3.2e-10
56316	Ggcx	mRNA	1926.35	806	-1.25701	2.09e-33	8.93e-32
20335	Sec61g	mRNA	908.77	380.45	-1.25622	2.43e-25	6.44e-24
54634	Magix	mRNA	259.49	108.65	-1.25605	1.13e-10	9.16e-10
72421	Ttc30b	mRNA	129.81	54.38	-1.25519	4.13e-08	2.52e-07
17769	Mthfr	mRNA	467.28	195.77	-1.25513	7.51e-11	6.2e-10
213311	Fbxl21	mRNA	57.32	24.04	-1.25363	0.000176	0.000639
94226	S1pr5	mRNA	64.34	26.99	-1.25315	0.000128	0.000476
98685	Trmt1l	mRNA	506.33	212.44	-1.25302	1.52e-14	1.78e-13
67213	Cmtm6	mRNA	2672.35	1121.45	-1.25274	4.12e-46	3.3e-44
238024	Fn3krp	mRNA	152.51	64	-1.25271	3.41e-09	2.35e-08
70503	Ddo	mRNA	325.09	136.44	-1.25258	8.78e-17	1.24e-15
751865	Sap25	mRNA	70.66	29.68	-1.25169	3.84e-05	0.000156
14281	Fos	mRNA	6171.48	2594.37	-1.25023	6.86e-05	0.000268
211949	Spsb4	mRNA	114.46	48.13	-1.24993	9.79e-07	5.03e-06
69149	Kbtbd3	mRNA	89.04	37.45	-1.24947	3.08e-05	0.000127
13867	Erbb3	mRNA	3646.12	1534.92	-1.2482	8.25e-23	1.85e-21
80285	Parp9	mRNA	2287.45	963.65	-1.24716	2.88e-39	1.7e-37
12192	Zfp36l1	mRNA	9190.11	3874.92	-1.24592	6.85e-15	8.26e-14
66343	Tmem177	mRNA	171.83	72.54	-1.24421	2.6e-08	1.62e-07
21355	Tap2	mRNA	876.19	370.14	-1.24316	8.89e-30	3.06e-28
320226	Ccdc171	mRNA	212.85	90.41	-1.23535	9.6e-12	8.62e-11
11425	Apoc4	mRNA	12240.3	5199.79	-1.23511	1.39e-43	9.8e-42
277753	Cyp4a12a	mRNA	5684.15	2417.9	-1.23319	1.64e-19	2.87e-18
20304	Ccl5	mRNA	141.09	60.04	-1.23257	4.56e-07	2.44e-06
20775	Sqle	mRNA	2435.63	1036.79	-1.23217	5.99e-32	2.36e-30
80901	Cxcr6	mRNA	27.91	11.88	-1.23211	0.00852261	0.0220793
74340	Ahcyl2	mRNA	340	144.79	-1.23159	1.11e-11	9.92e-11
76051	Ganc	mRNA	574.81	245.26	-1.22878	1.54e-24	3.85e-23
68352	Aspdh	mRNA	1728.67	738.48	-1.22703	4.25e-33	1.78e-31
67509	Saysd1	mRNA	216.82	92.63	-1.22701	2.03e-12	1.96e-11
18191	Nrxn3	mRNA	317.53	135.68	-1.22667	3.51e-11	2.99e-10
71754	Cyp2d40	mRNA	1409.2	602.27	-1.2264	2.06e-35	9.75e-34
27276	Plekhb1	mRNA	263.05	112.64	-1.22363	1.14e-05	5.05e-05
72789	Veph1	mRNA	45.03	19.3	-1.22277	0.0010415	0.00325948
74015	Fcho1	mRNA	36.06	15.45	-1.22246	0.00637782	0.017002
16428	Itk	mRNA	77.07	33.05	-1.22163	0.000256	0.000901
70266	Kyat1	mRNA	3776.59	1619.48	-1.22155	9.34e-55	1.05e-52
58520	Erg28	mRNA	1387.6	595.07	-1.22145	1.56e-29	5.23e-28
52850	Sgsm1	mRNA	107.81	46.31	-1.21915	3.1e-05	0.000128
19733	Rgn	mRNA	24484.3	10521.6	-1.21851	1.14e-42	7.64e-41
14735	Gpc4	mRNA	1642.45	705.86	-1.21839	5.31e-34	2.33e-32
67774	Borcs5	mRNA	170.42	73.3	-1.21729	4.13e-08	2.52e-07
380709	Spata22	mRNA	199.14	85.69	-1.21657	6.95e-10	5.18e-09
18207	Nthl1	mRNA	79.29	34.13	-1.21586	3.58e-05	0.000147
213389	Prdm9	mRNA	181.53	78.16	-1.21577	9e-11	7.37e-10
26411	Map4k1	mRNA	53.63	23.1	-1.21517	0.00057	0.00187632
280662	Afm	mRNA	5402.15	2329.92	-1.21325	1.52e-43	1.07e-41
66234	Msmo1	mRNA	4832.09	2087.39	-1.21095	7.49e-21	1.43e-19
85308	Emc9	mRNA	489.09	211.33	-1.21062	3.26e-20	5.97e-19
18569	Pdcd4	mRNA	2964.61	1281.79	-1.20968	6.98e-21	1.34e-19
72180	Zfp661	mRNA	115.31	49.86	-1.20961	9.95e-06	4.46e-05
16182	Il18r1	mRNA	26.03	11.26	-1.20869	0.0101341	0.0257154
27371	Sh2d2a	mRNA	56.95	24.66	-1.20775	0.000333	0.00114859
545136	Fam186b	mRNA	69.53	30.11	-1.20729	0.000251	0.000887
17194	Mbl1	mRNA	4604.42	1995.55	-1.20623	3.59e-39	2.11e-37
100044193	Gm20939	mRNA	68.04	29.5	-1.20562	0.000746	0.00240553
93734	Mpv17l	mRNA	773.03	335.33	-1.20494	6.01e-23	1.36e-21
619331	Zfp551	mRNA	27.89	12.11	-1.20327	0.00893414	0.0230265
53620	Vamp5	mRNA	160.75	69.87	-1.20213	5.03e-09	3.41e-08
14137	Fdft1	mRNA	5059.5	2199.26	-1.20197	1.26e-36	6.4e-35
68490	Zfp579	mRNA	162.21	70.55	-1.20103	2.83e-09	1.97e-08
214944	Mob3b	mRNA	997.95	434.3	-1.20026	1.52e-19	2.66e-18
68323	Nudt22	mRNA	159.19	69.31	-1.1996	3.55e-09	2.44e-08
18405	Orm1	mRNA	19690.4	8589.51	-1.19685	2.13e-21	4.25e-20
226422	Rab29	mRNA	240.3	104.86	-1.19633	1.02e-12	1.01e-11
380705	Tmem102	mRNA	148.53	64.89	-1.19468	1.41e-08	9.04e-08
66096	Lamtor4	mRNA	724.36	316.52	-1.19442	3.92e-21	7.62e-20
71956	Rnf135	mRNA	300.27	131.21	-1.19433	1.56e-10	1.25e-09
269701	Wdr66	mRNA	27.13	11.86	-1.19334	0.0141253	0.0345978
243537	Uroc1	mRNA	10379.5	4540.4	-1.19284	3.53e-23	8.16e-22
225651	Mppe1	mRNA	268.98	117.76	-1.19169	3.49e-13	3.62e-12
12053	Bcl6	mRNA	1232.75	539.81	-1.19136	2.07e-10	1.63e-09
75516	Ttc32	mRNA	372.6	163.28	-1.19032	5e-15	6.1e-14
66496	Ppdpf	mRNA	1049.15	459.77	-1.19025	4.61e-33	1.92e-31
320495	Ipcef1	mRNA	32.34	14.18	-1.19002	0.00688701	0.0182266
12010	B2m	mRNA	64873.7	28447.7	-1.18932	3.35e-44	2.45e-42
17952	Naip6	mRNA	34.64	15.2	-1.18819	0.00918111	0.0235662
12493	Cd37	mRNA	59.55	26.14	-1.18804	0.000471	0.00157742
142688	Asb13	mRNA	734.08	322.41	-1.18703	2.59e-26	7.34e-25
56506	Cib2	mRNA	105.31	46.26	-1.18692	1.24e-06	6.28e-06
66071	Ethe1	mRNA	1700.31	747.1	-1.18641	8.77e-12	7.9e-11
382066	Prdm10	mRNA	252.14	110.79	-1.18634	2.64e-09	1.84e-08
103742	Mien1	mRNA	801.02	352.02	-1.18616	2.7e-22	5.79e-21
210148	Slc30a6	mRNA	250.26	109.99	-1.18609	1.03e-09	7.54e-09
26382	Fgd2	mRNA	75.5	33.19	-1.18557	3.28e-05	0.000135
94224	Srd5a2	mRNA	88.55	38.95	-1.18498	5.82e-05	0.00023
70615	Ankrd24	mRNA	176.72	77.73	-1.18482	2.86e-09	1.99e-08
214505	Gnptg	mRNA	723.82	318.53	-1.18419	1.44e-23	3.41e-22
52430	Echdc2	mRNA	3999.52	1763.32	-1.18153	2.64e-46	2.14e-44
234421	Cib3	mRNA	112.96	49.85	-1.18031	0.00420496	0.0116611
231724	Rad9b	mRNA	90.47	39.92	-1.1802	7.83e-05	0.000303
12865	Cox7a1	mRNA	26.78	11.82	-1.18008	0.012805	0.0317539
18008	Nes	mRNA	87.25	38.51	-1.18002	0.00270547	0.00782924
71706	Slc46a3	mRNA	1063.35	469.4	-1.17972	6.23e-18	9.62e-17
381534	Ube2u	mRNA	152.26	67.24	-1.17919	3.44e-08	2.13e-07
65257	Asb3	mRNA	136.2	60.19	-1.17802	2.69e-07	1.48e-06
18950	Pnp	mRNA	3701.2	1635.93	-1.17789	1.55e-31	5.95e-30
27981	Rsrp1	mRNA	3234.61	1430.14	-1.17744	1.42e-37	7.65e-36
75686	Nudt16	mRNA	158.51	70.11	-1.17686	7.5e-07	3.9e-06
103161	Apof	mRNA	18859.1	8342.05	-1.17678	2.75e-54	3.04e-52
17454	Mov10	mRNA	1157.58	512.19	-1.17637	9.73e-29	3.11e-27
54194	Akap8l	mRNA	919.97	407.44	-1.17501	4.2e-27	1.25e-25
30939	Pttg1	mRNA	611.44	270.81	-1.17491	9.55e-21	1.81e-19
208198	Btbd2	mRNA	415.24	183.97	-1.17446	5.95e-16	7.86e-15
240327	Gm4951	mRNA	3631.36	1609.5	-1.1739	5.52e-43	3.79e-41
327956	Vmo1	mRNA	49.5	21.94	-1.17389	0.000653	0.00212629
71769	Bbs10	mRNA	73.28	32.53	-1.17174	0.000183	0.000662
69536	Hemk1	mRNA	328.58	146.08	-1.16953	2.26e-14	2.61e-13
546143	Ccpg1os	mRNA	98.61	43.85	-1.16925	1.6e-06	7.95e-06
77697	Mmab	mRNA	510.6	227.11	-1.16877	1.44e-12	1.41e-11
52633	Nit2	mRNA	3207.02	1427.06	-1.16819	3.21e-26	9.03e-25
243842	Bicra	mRNA	153.22	68.19	-1.16797	1.16e-07	6.64e-07
66790	Grtp1	mRNA	476.99	212.49	-1.16654	2.84e-19	4.86e-18
192653	Ttc36	mRNA	7875.99	3510.07	-1.16596	5.47e-38	3.04e-36
68044	Chac2	mRNA	765.35	341.1	-1.16593	1.52e-26	4.39e-25
57275	Lenep	mRNA	39.8	17.75	-1.16508	0.00241557	0.00706835
14430	Galt	mRNA	1341.67	598.35	-1.16498	9.32e-31	3.39e-29
12517	Cd72	mRNA	90.46	40.35	-1.16467	3.83e-05	0.000156
237052	Tceal1	mRNA	27.12	12.12	-1.16236	0.0143291	0.0350337
229898	Gbp5	mRNA	88.18	39.5	-1.15852	6.57e-05	0.000257
66658	Ccdc51	mRNA	199.04	89.17	-1.15845	1.32e-10	1.06e-09
96935	Susd4	mRNA	422.58	189.39	-1.15785	8.47e-08	4.94e-07
16365	Acod1	mRNA	78.53	35.22	-1.15696	5.67e-05	0.000225
14256	Flt3l	mRNA	113.16	50.75	-1.15687	1.63e-06	8.09e-06
71924	Tube1	mRNA	45.38	20.36	-1.15671	0.00298408	0.00855093
16469	Jrk	mRNA	23.05	10.34	-1.15595	0.0187078	0.0442897
20847	Stat2	mRNA	2759.38	1239.29	-1.15483	2.27e-43	1.58e-41
217845	Ifi27l2b	mRNA	441.85	198.52	-1.15429	4.05e-13	4.19e-12
243771	Parp12	mRNA	1685.37	757.71	-1.15336	3.14e-40	1.92e-38
108670	Epsti1	mRNA	72.98	32.92	-1.14826	0.000236	0.000837
67729	Mansc1	mRNA	29.38	13.26	-1.14812	0.0150802	0.0366707
170772	Glcci1	mRNA	168.52	76.07	-1.14751	7e-06	3.21e-05
55980	Impa1	mRNA	1930.17	871.46	-1.14723	1.14e-35	5.46e-34
112419	Ifit1bl2	mRNA	24.94	11.26	-1.14721	0.0164506	0.0395919
224022	Slc7a4	mRNA	36.08	16.3	-1.14684	0.0045109	0.0124369
227731	Slc25a25	mRNA	11202.3	5062.47	-1.14588	1.01e-11	9.05e-11
378462	Morn2	mRNA	84.44	38.17	-1.14567	0.000107	0.000404
16797	Lat	mRNA	32.72	14.79	-1.14558	0.00769668	0.0201028
20238	Atxn1	mRNA	519.77	235.17	-1.14416	2e-15	2.55e-14
110382	C8b	mRNA	7536.6	3410.67	-1.14386	5.51e-34	2.41e-32
19726	Rfx3	mRNA	61.05	27.65	-1.14277	0.000615	0.0020109
622320	Kctd21	mRNA	100.82	45.69	-1.14168	6.35e-06	2.93e-05
230767	Iqcc	mRNA	113.1	51.3	-1.14074	1.39e-06	7e-06
76088	Dock8	mRNA	639.29	289.97	-1.14055	2.22e-19	3.86e-18
20700	Serpina1a	mRNA	78180.9	35464.2	-1.14046	1.87e-36	9.25e-35
73061	Cldn34c1	mRNA	26.05	11.82	-1.14025	0.0154264	0.0374035
232400	A2ml1	mRNA	539.74	245	-1.13948	2.37e-20	4.4e-19
407790	Ndufa4l2	mRNA	26.01	11.81	-1.1391	0.0175431	0.0418712
66059	Krtcap2	mRNA	879.8	399.65	-1.13845	3.91e-16	5.22e-15
21928	Tnfaip2	mRNA	873.07	396.6	-1.13842	5.04e-13	5.14e-12
68691	Kansl1l	mRNA	332.07	150.85	-1.13838	2.33e-12	2.23e-11
72999	Insig2	mRNA	6394.76	2906.69	-1.13751	1.45e-37	7.75e-36
219094	Khnyn	mRNA	1248.84	567.78	-1.13718	3.82e-30	1.34e-28
53857	Tuba8	mRNA	189.06	86	-1.13641	1.74e-07	9.82e-07
16185	Il2rb	mRNA	154.38	70.23	-1.13629	1.81e-05	7.79e-05
69876	Thap3	mRNA	149.25	67.96	-1.135	3.36e-07	1.83e-06
109901	Cela1	mRNA	216.13	98.43	-1.13466	1.73e-09	1.23e-08
66901	Proz	mRNA	9396.83	4279.78	-1.13464	5.73e-42	3.71e-40
234695	Carmil2	mRNA	36.42	16.59	-1.1345	0.00459127	0.0126406
102060	Gadd45gip1	mRNA	775.31	353.16	-1.13445	4.18e-24	1.02e-22
13982	Esr1	mRNA	513.33	233.91	-1.13392	4.83e-14	5.43e-13
66117	Fmc1	mRNA	468.66	213.6	-1.13365	2.99e-13	3.13e-12
239037	Lrit1	mRNA	388.5	177.08	-1.13354	9.27e-14	1.02e-12
54384	Mtmr7	mRNA	166.7	76.12	-1.13087	3.09e-05	0.000128
19659	Rbp1	mRNA	773	353.03	-1.13068	2.68e-13	2.82e-12
20714	Serpina3k	mRNA	196711	89875.8	-1.13007	2.17e-31	8.24e-30
259301	Leap2	mRNA	1083.88	495.64	-1.12884	1.7e-10	1.36e-09
71916	Dus4l	mRNA	107.91	49.38	-1.12784	1.32e-05	5.79e-05
68728	Trp53inp2	mRNA	3278.55	1501.77	-1.1264	2.09e-29	6.95e-28
69504	Zfp932	mRNA	300.86	137.82	-1.12637	4.13e-13	4.26e-12
224139	Golgb1	mRNA	1798.03	823.82	-1.12601	1.16e-19	2.04e-18
72480	Tspyl4	mRNA	65.83	30.17	-1.12559	0.000135	0.000499
56615	Mgst1	mRNA	72101.8	33047.1	-1.12551	2.23e-65	3.73e-63
66400	Alkbh7	mRNA	200.2	91.84	-1.12432	3.01e-10	2.34e-09
209462	Hace1	mRNA	87.8	40.29	-1.12386	9.7e-06	4.36e-05
66443	Tnfaip8l1	mRNA	568.16	261.01	-1.12217	9.08e-12	8.17e-11
226781	Slc30a10	mRNA	1162.33	534.81	-1.11992	1.95e-12	1.88e-11
18823	Plp1	mRNA	52.44	24.16	-1.11789	0.00322895	0.00918038
622307	Albfm1	mRNA	1591.09	733.68	-1.11679	9.54e-24	2.28e-22
54135	Lsr	mRNA	4664.61	2153.09	-1.11535	1.31e-35	6.25e-34
77583	Notum	mRNA	605.1	279.31	-1.11531	1.35e-18	2.19e-17
227059	Slc39a10	mRNA	68.42	31.59	-1.11507	0.00024	0.00085
58240	Hs1bp3	mRNA	214.32	99.01	-1.11406	2.05e-10	1.62e-09
333883	Cd59b	mRNA	58.07	26.83	-1.11397	0.0023588	0.00691953
277898	Slc15a5	mRNA	81.85	37.93	-1.10953	3.06e-05	0.000127
14260	Fmn1	mRNA	180.94	83.91	-1.10867	3.58e-07	1.94e-06
12401	Serpina6	mRNA	3678.13	1705.86	-1.10847	7.69e-21	1.47e-19
328833	Treml2	mRNA	24.95	11.57	-1.10822	0.0205482	0.0482112
78653	Bola3	mRNA	1016.32	471.53	-1.10794	5.63e-25	1.46e-23
75660	Lin37	mRNA	157.1	72.96	-1.10656	8.08e-08	4.72e-07
637079	Iqcn	mRNA	35.69	16.59	-1.10465	0.00631396	0.0168446
14533	Bloc1s1	mRNA	791.67	368.17	-1.10455	1.2e-20	2.27e-19
66242	Mrps16	mRNA	514.47	239.44	-1.10346	9.97e-17	1.4e-15
14402	Gabrb3	mRNA	27.85	12.98	-1.10171	0.019044	0.0449947
66847	Hint3	mRNA	881.11	410.64	-1.10146	9.95e-26	2.7e-24
268822	Adck5	mRNA	631.27	294.27	-1.10114	1.54e-12	1.5e-11
69770	1600002K03Rik	mRNA	54	25.21	-1.09926	0.00128632	0.00395239
67091	Trappc6a	mRNA	273.83	127.83	-1.09906	4.27e-10	3.26e-09
17840	Mup1	mRNA	3218.97	1504.32	-1.09749	5.3e-12	4.9e-11
329910	Acot11	mRNA	116.74	54.57	-1.09719	6.75e-05	0.000264
66464	Taf12	mRNA	342.26	160.03	-1.09674	9.69e-13	9.62e-12
233115	Dpy19l3	mRNA	181.82	85.02	-1.09663	3.75e-06	1.78e-05
408022	Primpol	mRNA	203.51	95.21	-1.09592	1.17e-07	6.7e-07
217695	Zfyve1	mRNA	1317.6	616.59	-1.09553	1.08e-25	2.94e-24
71660	Rarres2	mRNA	8785.99	4113.3	-1.09491	3.1e-38	1.73e-36
100039968	Tmem35b	mRNA	87.69	41.06	-1.09474	8e-05	0.000309
75973	Ccdc162	mRNA	116.89	54.73	-1.09462	1.92e-05	8.25e-05
228019	Mettl8	mRNA	228.72	107.15	-1.094	7.62e-11	6.29e-10
16796	Lasp1	mRNA	3512.81	1647.85	-1.09204	1.01e-32	4.11e-31
320119	Rps6kc1	mRNA	293.77	137.86	-1.09146	9.86e-12	8.83e-11
54131	Irf3	mRNA	1266.08	594.21	-1.09132	3.65e-28	1.14e-26
330938	Dixdc1	mRNA	479.79	225.38	-1.09006	1.78e-10	1.42e-09
68875	Tmcc2	mRNA	83.75	39.38	-1.0888	6.52e-05	0.000256
69379	C8g	mRNA	5497.89	2584.98	-1.08872	1.98e-26	5.67e-25
76954	St5	mRNA	1511.72	710.8	-1.08867	2.45e-29	8.09e-28
76497	Ppp1r11	mRNA	432.45	203.39	-1.08825	1.91e-14	2.22e-13
330409	Cecr2	mRNA	652.93	307.18	-1.08785	2.41e-21	4.79e-20
16841	Lect2	mRNA	1816.9	855.36	-1.08687	1.34e-27	4.05e-26
72599	Pdia5	mRNA	1126.2	530.61	-1.08574	2.15e-22	4.65e-21
68431	Fbxl15	mRNA	96.01	45.26	-1.08493	1.75e-05	7.55e-05
170770	Bbc3	mRNA	387.57	182.77	-1.08441	7.05e-14	7.81e-13
68916	Cdkal1	mRNA	193.5	91.26	-1.08429	2.23e-09	1.57e-08
104816	Aspg	mRNA	7180.54	3388.84	-1.0833	3.85e-23	8.82e-22
66573	Dzip1	mRNA	36.49	17.22	-1.08321	0.00628617	0.0167756
20646	Snrpn	mRNA	206.07	97.35	-1.08195	1.26e-09	9.14e-09
373864	Col27a1	mRNA	806.34	381.31	-1.08045	5.38e-17	7.76e-16
101502	Hsd3b7	mRNA	9266.54	4382.28	-1.08035	1.93e-34	8.61e-33
213819	Casd1	mRNA	664.87	314.58	-1.07965	8.12e-20	1.45e-18
20612	Siglec1	mRNA	120.9	57.27	-1.07785	5.35e-06	2.49e-05
319530	Zfp750	mRNA	410.72	194.58	-1.07779	4.95e-14	5.55e-13
66611	Ribc1	mRNA	43.18	20.47	-1.07722	0.00305392	0.00872685
319582	Trmt9b	mRNA	223.53	105.96	-1.07689	3.48e-09	2.39e-08
18618	Pemt	mRNA	4555.54	2160.76	-1.07609	4.19e-49	3.8e-47
13139	Dgka	mRNA	255.66	121.37	-1.07485	1.2e-10	9.72e-10
14651	Hagh	mRNA	4770.71	2265.58	-1.07432	8.65e-43	5.84e-41
58801	Pmaip1	mRNA	158.57	75.33	-1.07384	1.82e-07	1.03e-06
12739	Cldn3	mRNA	1853.5	880.51	-1.07384	5.89e-17	8.47e-16
66246	Osgep	mRNA	297.25	141.27	-1.07321	4.2e-10	3.2e-09
54614	Prpf40b	mRNA	511.4	243.1	-1.07293	1.3e-14	1.54e-13
18600	Padi2	mRNA	48.75	23.17	-1.07285	0.00327457	0.00929082
26364	Adgre5	mRNA	299.91	142.59	-1.07261	2.04e-12	1.96e-11
270152	Jaml	mRNA	55.4	26.34	-1.07244	0.000878	0.00279331
101206	Tada3	mRNA	218.87	104.11	-1.07195	2.6e-08	1.62e-07
17855	Mvk	mRNA	454.67	216.31	-1.07175	1.07e-10	8.74e-10
16176	Il1b	mRNA	162.51	77.31	-1.07175	1.65e-05	7.15e-05
69836	Pla2g12b	mRNA	1118.33	533.17	-1.06867	1.91e-26	5.5e-25
20587	Smarcb1	mRNA	431.91	205.93	-1.06858	7.77e-16	1.02e-14
69694	Tatdn1	mRNA	329.89	157.3	-1.06848	9.9e-12	8.86e-11
70737	Cgn	mRNA	1178.16	562.05	-1.06777	2.83e-25	7.47e-24
12944	Crp	mRNA	6595.55	3146.47	-1.06776	1.4e-27	4.23e-26
16922	Phyh	mRNA	40690.9	19420	-1.06716	3.12e-20	5.75e-19
78330	Ndufv3	mRNA	1364.42	651.61	-1.0662	4.79e-31	1.77e-29
77045	Bcl7a	mRNA	228.28	109.02	-1.0662	3.77e-08	2.31e-07
18478	Pah	mRNA	21436	10252.5	-1.06406	6.96e-41	4.35e-39
73852	D3Ertd751e	mRNA	159.55	76.33	-1.06369	8.05e-08	4.71e-07
71711	Mus81	mRNA	145.77	69.84	-1.06151	1.57e-07	8.88e-07
58875	Hibadh	mRNA	7004.79	3356.74	-1.06128	1.25e-37	6.76e-36
16476	Jun	mRNA	17878.7	8571.5	-1.06062	1.51e-10	1.21e-09
66469	Prxl2b	mRNA	254.78	122.2	-1.05999	1.19e-09	8.65e-09
213081	Wdr19	mRNA	49.85	23.91	-1.05992	0.00253024	0.00736585
27007	Klrk1	mRNA	58.81	28.23	-1.059	0.00109003	0.00339743
380753	Atxn7l1	mRNA	435.62	209.15	-1.0585	1.17e-16	1.63e-15
54393	Gabbr1	mRNA	132.45	63.62	-1.05794	3.84e-05	0.000156
74359	4931414P19Rik	mRNA	64.75	31.13	-1.05652	0.000585	0.00192047
14198	Fhit	mRNA	64.75	31.14	-1.05617	0.000383	0.00130758
14871	Gstt1	mRNA	4321.63	2078.65	-1.05593	1.47e-46	1.2e-44
66290	Atp6v1g1	mRNA	1420.52	683.42	-1.05556	1.02e-18	1.68e-17
12352	Car5a	mRNA	931.34	448.14	-1.05537	7.92e-21	1.51e-19
242122	Vtcn1	mRNA	35.73	17.21	-1.05383	0.0120034	0.0299522
66264	Ccdc28b	mRNA	79.23	38.18	-1.05314	8.29e-05	0.000319
67669	Hikeshi	mRNA	294.71	142.04	-1.05293	8.71e-12	7.85e-11
21786	Tff3	mRNA	69.64	33.57	-1.05273	0.000573	0.00188341
16364	Irf4	mRNA	30.16	14.54	-1.05272	0.0136366	0.0335412
243197	Mfsd7a	mRNA	74.4	35.89	-1.05181	0.000515	0.00171335
223631	Ly6g2	mRNA	2265.06	1092.73	-1.05162	8.32e-25	2.12e-23
17844	Mup5	mRNA	32.03	15.46	-1.05107	0.0205937	0.048299
115488130	LOC115488130	mRNA	120.09	57.97	-1.05067	0.000895	0.0028408
16007	Ccn1	mRNA	5225.29	2523.81	-1.04991	0.00167058	0.00503179
83409	Lamtor2	mRNA	899.27	434.45	-1.04958	9.72e-20	1.73e-18
19186	Psme1	mRNA	3042.57	1470.16	-1.04932	1.2e-37	6.49e-36
69125	Cnot8	mRNA	812.88	392.97	-1.04863	8.23e-21	1.57e-19
74187	Katnb1	mRNA	76.61	37.04	-1.04826	0.000136	0.000503
319317	Snhg11	mRNA	536.81	259.6	-1.04811	2.14e-15	2.71e-14
545725	Mterf1a	mRNA	43.87	21.23	-1.04694	0.00775123	0.0202332
15199	Hebp1	mRNA	5324.07	2577.06	-1.04681	1.34e-37	7.2e-36
100040843	Cyp4a32	mRNA	1844.25	892.83	-1.04657	4.68e-14	5.27e-13
228852	Ppp1r16b	mRNA	112.33	54.4	-1.04611	0.000137	0.000507
246221	Mpst	mRNA	2183.81	1058.15	-1.0453	3.86e-21	7.53e-20
114644	Slc13a3	mRNA	344.27	166.82	-1.04526	1.1e-10	8.92e-10
14183	Fgfr2	mRNA	658.31	319.03	-1.0451	1.35e-20	2.54e-19
12962	Crybb3	mRNA	70.29	34.08	-1.04433	0.000269	0.000943
72265	Tram1	mRNA	2656.37	1288.33	-1.04395	5.61e-29	1.81e-27
380993	Zfat	mRNA	45.72	22.18	-1.04366	0.00400896	0.0111705
218734	3830406C13Rik	mRNA	306.88	148.88	-1.0435	2.25e-12	2.16e-11
12265	Ciita	mRNA	55.44	26.91	-1.04305	0.00153741	0.00466832
66398	Commd5	mRNA	191.68	93.03	-1.04297	7.54e-08	4.43e-07
67126	Atp5e	mRNA	2770.58	1344.98	-1.0426	2.28e-37	1.21e-35
14979	H2-Ke6	mRNA	1346.92	653.87	-1.04259	3.62e-27	1.08e-25
235493	Fam214a	mRNA	1513.44	735.17	-1.04169	4.74e-12	4.41e-11
77422	C330018D20Rik	mRNA	200.82	97.56	-1.04156	5.77e-08	3.46e-07
70789	Kynu	mRNA	4053.99	1972	-1.03968	2.59e-23	6.06e-22
227541	Camk1d	mRNA	1999.02	973.31	-1.03832	1.58e-23	3.73e-22
102635781	Gm38481	mRNA	4793.32	2334.15	-1.03813	4.85e-26	1.34e-24
21664	Phlda1	mRNA	2923.75	1423.87	-1.038	2.25e-11	1.95e-10
11737	Anp32a	mRNA	2737.05	1333.81	-1.03707	3.65e-36	1.79e-34
225887	Ndufs8	mRNA	1407.9	686.79	-1.0356	2.59e-27	7.77e-26
56009	Alyref2	mRNA	74.8	36.5	-1.03521	0.000515	0.00171235
432995	Smim22	mRNA	46.2	22.54	-1.03517	0.00651377	0.0173329
217258	Abca8a	mRNA	1572.07	767.13	-1.03513	1.37e-12	1.34e-11
71830	Pdilt	mRNA	238.17	116.26	-1.03457	2.92e-08	1.82e-07
110351	Rap1gap	mRNA	152.99	74.69	-1.03436	5.63e-07	2.97e-06
22041	Trf	mRNA	345496	168791	-1.03343	6.38e-46	5.05e-44
14228	Fkbp4	mRNA	3177.67	1554.91	-1.03114	8.08e-42	5.18e-40
81910	Rrbp1	mRNA	10299.5	5041.49	-1.03065	6.43e-43	4.39e-41
228715	Smim26	mRNA	223.56	109.46	-1.03027	4.02e-08	2.46e-07
234564	Ces1f	mRNA	7089.82	3471.42	-1.03022	1.53e-17	2.28e-16
12068	Bet1	mRNA	1562.95	765.33	-1.03011	5.71e-27	1.68e-25
68563	Dpm3	mRNA	268.94	131.72	-1.0298	1.04e-10	8.48e-10
11957	Atp5j	mRNA	5012.03	2456.91	-1.02855	5.59e-37	2.91e-35
69534	Avpi1	mRNA	675.2	331.05	-1.02826	4.83e-19	8.18e-18
228993	Slc17a9	mRNA	95.26	46.71	-1.02819	0.000553	0.00182445
115490200	LOC115490200	mRNA	55.39	27.16	-1.02815	0.00470438	0.0129196
74626	Tmem81	mRNA	47.57	23.33	-1.02802	0.00330265	0.00935856
53972	Ngef	mRNA	522	256.07	-1.02749	5.7e-16	7.54e-15
212167	Gsap	mRNA	1127.28	553.08	-1.02729	7.08e-26	1.94e-24
18260	Ocln	mRNA	617.69	303.11	-1.02706	1.51e-15	1.94e-14
77531	Anks1b	mRNA	509.84	250.22	-1.02684	1.86e-13	1.99e-12
11603	Agrn	mRNA	1348.79	662.21	-1.02631	4.43e-26	1.23e-24
14149	Fdxr	mRNA	554.32	272.35	-1.02528	2.06e-17	3.04e-16
107227	Macrod1	mRNA	568.56	279.39	-1.02503	1.27e-11	1.12e-10
75472	Cfap126	mRNA	39.05	19.21	-1.02358	0.00834894	0.0216742
170743	Tlr7	mRNA	317.17	156.11	-1.02267	2.82e-09	1.96e-08
74653	Pomk	mRNA	152.59	75.11	-1.02263	2.41e-06	1.17e-05
26941	Slc9a3r1	mRNA	3995.9	1967.22	-1.02236	3.02e-31	1.13e-29
11684	Alox12	mRNA	37.95	18.69	-1.02231	0.00852069	0.0220776
23999	Twf2	mRNA	66.53	32.76	-1.02204	0.00271104	0.00784017
12856	Cox17	mRNA	559.33	275.47	-1.02181	3.26e-16	4.39e-15
11305	Abca2	mRNA	985.78	485.93	-1.02052	7.36e-11	6.08e-10
384763	Zfp667	mRNA	46.13	22.74	-1.02033	0.00521921	0.0141892
100038514	Gm11837	mRNA	87.75	43.26	-1.02026	0.000123	0.000459
53970	Rfx5	mRNA	516.94	255.14	-1.01871	1.12e-14	1.33e-13
14527	Gcgr	mRNA	5644.42	2786.47	-1.01839	8.68e-32	3.38e-30
66867	Hmg20a	mRNA	350.39	172.99	-1.01829	1.82e-10	1.45e-09
225994	Nmrk1	mRNA	626.02	309.11	-1.01811	7.84e-20	1.4e-18
67441	Isoc2b	mRNA	286.75	141.61	-1.01782	3.28e-10	2.54e-09
18796	Plcb2	mRNA	51.71	25.54	-1.0174	0.00340297	0.0096132
667278	Mup-ps16	mRNA	567.56	280.38	-1.01738	3.16e-13	3.3e-12
14976	Pfdn6	mRNA	794.32	392.72	-1.01623	4.43e-22	9.37e-21
66272	Cox16	mRNA	692.89	342.58	-1.0162	6.86e-19	1.15e-17
20193	S100a1	mRNA	1306.57	646.01	-1.01616	3.87e-26	1.08e-24
208194	Exog	mRNA	39.39	19.51	-1.0139	0.00848005	0.0219788
269952	Gdpgp1	mRNA	78.85	39.06	-1.01343	0.000136	0.000502
30935	Tor3a	mRNA	287.23	142.29	-1.0134	2.54e-09	1.78e-08
15205	Hes1	mRNA	469	232.36	-1.01324	2.37e-09	1.67e-08
11535	Adm	mRNA	202.83	100.5	-1.01303	7.59e-06	3.46e-05
210274	Shank2	mRNA	371.66	184.2	-1.01274	1.51e-10	1.21e-09
76487	Ppp1r3g	mRNA	598.05	296.61	-1.01171	9.57e-05	0.000364
66142	Cox7b	mRNA	4310.21	2139	-1.01082	1.33e-26	3.86e-25
66988	Lap3	mRNA	7149.72	3549.15	-1.01041	9.82e-45	7.34e-43
54426	Hgfac	mRNA	3875.39	1924.74	-1.00968	1.76e-30	6.3e-29
73724	Mcee	mRNA	826.97	410.73	-1.00964	1.97e-23	4.64e-22
68917	Hint2	mRNA	1363.62	677.29	-1.0096	1.68e-20	3.14e-19
93757	Immp2l	mRNA	564.57	280.44	-1.00948	2.15e-15	2.72e-14
67856	Echdc3	mRNA	1503.14	747.01	-1.00877	9.76e-23	2.17e-21
98999	Znfx1	mRNA	1528.18	759.61	-1.00848	6.63e-27	1.94e-25
68385	Tlcd1	mRNA	817.97	406.64	-1.00829	3e-16	4.06e-15
280408	Rilp	mRNA	443.52	220.49	-1.00826	6.46e-15	7.81e-14
235636	Rtp3	mRNA	1123.52	558.55	-1.00826	2.08e-16	2.84e-15
12740	Cldn4	mRNA	59.05	29.36	-1.00812	0.00900286	0.0231662
68002	Sdhaf4	mRNA	360.13	179.1	-1.00778	2.57e-12	2.45e-11
209011	Sirt7	mRNA	922.45	458.88	-1.00735	4.48e-20	8.14e-19
75731	Idnk	mRNA	560.67	279.01	-1.00684	5.66e-18	8.77e-17
108154	Adamts6	mRNA	134.38	66.88	-1.00678	4.25e-05	0.000172
20981	Syt3	mRNA	59.11	29.45	-1.00486	0.00552521	0.0149447
72754	Arhgef10l	mRNA	667.25	332.52	-1.00481	2.24e-19	3.89e-18
67131	Acbd4	mRNA	693.18	345.56	-1.00428	8.16e-16	1.07e-14
67130	Ndufa6	mRNA	2812.22	1402.75	-1.00346	2.21e-30	7.81e-29
213350	Gatd1	mRNA	305.88	152.64	-1.0028	2.78e-10	2.16e-09
27403	Abca7	mRNA	191.22	95.44	-1.0026	5.32e-08	3.2e-07
100043314	Tigit	mRNA	1629.26	813.21	-1.00252	4.94e-08	2.98e-07
72739	Zkscan3	mRNA	906.18	452.31	-1.0025	1.7e-11	1.49e-10
214854	Neurl3	mRNA	300.14	149.91	-1.00157	4.54e-07	2.43e-06
50780	Rgs3	mRNA	162.57	81.2	-1.00154	2.45e-07	1.35e-06
22190	Ubc	mRNA	61357.3	30647.2	-1.00148	2.38e-20	4.42e-19
207521	Dtx4	mRNA	468.5	234.09	-1.001	1.99e-11	1.73e-10
18209	Ntn3	mRNA	91.2	45.57	-1.00082	0.000129	0.000478
27416	Abcc5	mRNA	140.16	70.04	-1.00078	8.97e-06	4.05e-05
381531	Mup21	mRNA	3270.13	1634.42	-1.00057	5.51e-09	3.72e-08
76491	Abhd14b	mRNA	3412.22	1705.6	-1.00044	5.51e-28	1.7e-26
66594	Uqcr11	mRNA	2477.39	1239.06	-0.999577	7.04e-37	3.62e-35
67693	Hypk	mRNA	1518.27	759.41	-0.99949	3.95e-29	1.29e-27
56696	Gpr132	mRNA	60.28	30.16	-0.999211	0.020655	0.0484358
20524	Slc25a17	mRNA	1495.78	748.57	-0.998685	3.09e-13	3.23e-12
102502	Pls1	mRNA	72.55	36.32	-0.99843	0.00191522	0.00571322
107686	Snrpd2	mRNA	554.98	277.84	-0.998181	2.74e-16	3.71e-15
211896	Depdc7	mRNA	749.66	375.42	-0.997723	1.22e-19	2.14e-18
56188	Fxyd1	mRNA	3931.73	1969.29	-0.99749	1.07e-39	6.4e-38
67267	Uqcc2	mRNA	429.28	215.04	-0.997336	8.98e-14	9.85e-13
78781	Zc3hav1	mRNA	1943.93	973.88	-0.997168	2e-33	8.58e-32
215705	Arrdc1	mRNA	88.26	44.22	-0.996903	0.000197	0.000711
13649	Egfr	mRNA	8564.36	4292.54	-0.996514	1.13e-22	2.5e-21
59083	Fetub	mRNA	10334.4	5180.88	-0.996189	3.27e-13	3.42e-12
109267	Ssc4d	mRNA	54.35	27.25	-0.995926	0.0021947	0.00647058
77996	Cutal	mRNA	791.74	397.19	-0.995204	7.28e-21	1.4e-19
21354	Tap1	mRNA	1638.41	821.96	-0.995168	3.01e-22	6.43e-21
229541	Dennd4b	mRNA	218.32	109.54	-0.995045	3.11e-09	2.15e-08
225861	Snx32	mRNA	52.87	26.55	-0.994108	0.00813583	0.0211522
66292	Mrps21	mRNA	727.96	365.72	-0.993124	2.3e-16	3.13e-15
211389	Suox	mRNA	2059.32	1034.67	-0.992999	2.74e-24	6.76e-23
107971	Frs3	mRNA	47.61	23.95	-0.991447	0.00893868	0.0230349
192285	Phf21a	mRNA	411.13	206.8	-0.991364	1.9e-14	2.2e-13
241274	Pnpla7	mRNA	3293.9	1657.44	-0.99084	1e-30	3.63e-29
320701	Tafa4	mRNA	44.32	22.3	-0.990816	0.00993949	0.0252763
67815	Sec14l2	mRNA	11082.2	5578.37	-0.990332	8.25e-17	1.17e-15
20585	Hltf	mRNA	384.88	193.86	-0.989402	1.04e-10	8.48e-10
66462	Rex1bd	mRNA	459.49	231.46	-0.989284	3.36e-14	3.82e-13
231470	Fras1	mRNA	101.2	50.99	-0.989033	0.00160043	0.00484212
68404	Nrn1	mRNA	4429.7	2232.7	-0.988421	2.37e-22	5.1e-21
60441	Mrpl38	mRNA	1372.51	692.07	-0.987824	4.03e-20	7.36e-19
215512	Fam117a	mRNA	55.79	28.13	-0.987682	0.00277012	0.00799522
192173	Mcrip1	mRNA	257.48	129.89	-0.987145	1.78e-09	1.27e-08
106794	Dhx57	mRNA	225.75	113.89	-0.98714	1.01e-08	6.64e-08
66632	Dph6	mRNA	102.69	51.84	-0.986174	2.06e-05	8.79e-05
100900	Hscb	mRNA	77.37	39.07	-0.985597	0.000442	0.0014905
252967	Ropn1l	mRNA	265.32	134.01	-0.985423	3.48e-09	2.4e-08
66255	Hsbp1l1	mRNA	58.03	29.32	-0.984998	0.00124348	0.00383417
233046	Rasgrp4	mRNA	41.65	21.05	-0.984981	0.00920771	0.0236172
235040	Atg4d	mRNA	434.85	219.72	-0.984873	1.26e-13	1.36e-12
328977	Zfp532	mRNA	76.63	38.72	-0.984757	0.000316	0.0010951
218506	Mrps27	mRNA	671.92	339.53	-0.984746	2.44e-17	3.6e-16
68497	Arel1	mRNA	1306.78	660.63	-0.984103	5.02e-24	1.22e-22
654470	Tctn1	mRNA	116.06	58.68	-0.983859	1.71e-05	7.39e-05
277978	Exoc3l	mRNA	91.56	46.31	-0.983212	0.000155	0.000568
13436	Dnmt3b	mRNA	109.39	55.36	-0.982593	2.72e-05	0.000113
234686	Fhod1	mRNA	154.85	78.37	-0.982502	2.22e-05	9.44e-05
27369	Dguok	mRNA	171.48	86.81	-0.98219	2.53e-07	1.4e-06
434402	Gm5617	mRNA	272.41	137.93	-0.981907	1.92e-08	1.21e-07
56447	Copz1	mRNA	3004.12	1521.08	-0.981846	3.2e-26	9.03e-25
330814	Adgrl1	mRNA	152.6	77.28	-0.981623	3.58e-05	0.000147
56690	Mlycd	mRNA	2180.77	1104.4	-0.981582	4.95e-14	5.55e-13
68346	Sirt5	mRNA	356.01	180.32	-0.981398	6.78e-12	6.18e-11
76483	Lmf1	mRNA	802.46	406.44	-0.981394	1.66e-21	3.36e-20
77613	Prss36	mRNA	96.29	48.78	-0.981009	0.000173	0.000631
109169	Igip	mRNA	160.3	81.22	-0.980937	4.71e-06	2.21e-05
17991	Ndufa2	mRNA	1269.49	643.31	-0.98065	2.73e-24	6.75e-23
66834	Acot13	mRNA	891.05	451.61	-0.98042	3.24e-21	6.36e-20
94066	Mrpl36	mRNA	531.34	269.42	-0.97976	9.1e-16	1.19e-14
12763	Cmah	mRNA	3800.37	1927.17	-0.979658	4.93e-19	8.35e-18
28194	Apon	mRNA	10905.6	5530.44	-0.979607	5.42e-35	2.48e-33
68041	Mid1ip1	mRNA	2260.47	1146.71	-0.979115	4.85e-12	4.51e-11
69546	Mapk1ip1	mRNA	262.32	133.11	-0.978689	4.19e-07	2.25e-06
66459	Pyurf	mRNA	582.51	295.65	-0.978381	1.18e-13	1.28e-12
56632	Sphk2	mRNA	1088.75	552.68	-0.978167	7.45e-17	1.06e-15
102637087	Gm33989	mRNA	480.25	243.9	-0.977499	7.46e-08	4.39e-07
67736	Ccdc130	mRNA	101.95	51.78	-0.977459	4.29e-05	0.000173
76267	Fads1	mRNA	8427.44	4281.62	-0.976937	1.94e-25	5.16e-24
381101	Dnph1	mRNA	201.14	102.22	-0.976523	5.81e-05	0.00023
19106	Eif2ak2	mRNA	1078.55	548.42	-0.975728	2.71e-24	6.72e-23
14227	Fkbp2	mRNA	1121.4	570.3	-0.975494	6.2e-19	1.04e-17
72194	Fbxl20	mRNA	913.93	464.83	-0.975385	6.91e-09	4.62e-08
73166	Tm7sf2	mRNA	2143.46	1090.24	-0.975295	1.55e-18	2.51e-17
67200	Ccdc77	mRNA	138.16	70.3	-0.974741	1.78e-05	7.67e-05
67706	Tmem179b	mRNA	175.56	89.36	-0.974275	4.37e-07	2.34e-06
22262	Uox	mRNA	28426.6	14471.4	-0.97404	9.39e-31	3.41e-29
231148	Ablim2	mRNA	46.16	23.51	-0.973708	0.0205554	0.0482217
109672	Cyb5a	mRNA	19287.9	9823.47	-0.973395	3.63e-34	1.6e-32
53951	Gpatch11	mRNA	218.8	111.45	-0.973286	1.27e-08	8.2e-08
19188	Psme2	mRNA	2667.49	1358.81	-0.973146	4.02e-17	5.86e-16
11835	Ar	mRNA	72.53	36.99	-0.971386	0.000468	0.0015694
69806	Slc39a11	mRNA	631.06	321.85	-0.971383	2.37e-15	3e-14
18132	Notch4	mRNA	37.21	18.98	-0.970981	0.0104717	0.0264802
100503884	Ccdc149	mRNA	69.18	35.3	-0.970737	0.00154115	0.00467828
11838	Arc	mRNA	68.46	34.95	-0.969956	0.000828	0.00264287
241035	Pkhd1	mRNA	181.23	92.53	-0.969852	2.08e-06	1.02e-05
18416	Otc	mRNA	11136.6	5688.98	-0.969069	3.18e-29	1.04e-27
12443	Ccnd1	mRNA	822.85	420.65	-0.968002	3.1e-21	6.1e-20
14287	Fpgs	mRNA	3514.31	1796.66	-0.967923	1.87e-17	2.78e-16
78887	Sfi1	mRNA	438.08	223.98	-0.967821	1.87e-12	1.81e-11
231532	Arhgap24	mRNA	207.14	105.96	-0.967095	2.11e-08	1.33e-07
26365	Ceacam1	mRNA	4561.07	2333.29	-0.967006	4.03e-33	1.69e-31
268390	Ahsa2	mRNA	956.85	489.61	-0.96665	1.27e-16	1.76e-15
14085	Fah	mRNA	12032.4	6158.93	-0.966166	1.05e-32	4.26e-31
269955	Rccd1	mRNA	77	39.41	-0.966159	0.000575	0.00188976
14317	Ftcd	mRNA	8153.39	4174.03	-0.965961	5.14e-44	3.71e-42
74257	Tspan17	mRNA	46.9	24.02	-0.96517	0.00696449	0.0184122
68544	Trir	mRNA	1305.94	669.3	-0.964361	1.87e-23	4.39e-22
23885	Gmcl1	mRNA	295.16	151.28	-0.964282	1.07e-09	7.8e-09
545030	Wdfy4	mRNA	92.26	47.32	-0.96343	0.00148571	0.00452308
15936	Ier2	mRNA	4158.61	2133.31	-0.963004	0.0102388	0.0259547
26940	Ecsit	mRNA	795.83	408.29	-0.962885	1.76e-18	2.84e-17
76416	Znrd1as	mRNA	301.55	154.86	-0.961445	6.44e-09	4.32e-08
544717	1190007I07Rik	mRNA	152.16	78.14	-0.961414	1.54e-06	7.68e-06
18705	Pik3c2g	mRNA	225.9	116.01	-0.961388	7.53e-08	4.43e-07
329659	E130311K13Rik	mRNA	197.47	101.44	-0.961	4.34e-07	2.33e-06
12477	Ctla4	mRNA	45.8	23.55	-0.959601	0.0178768	0.0425692
18102	Nme1	mRNA	1600.21	822.97	-0.959343	3.15e-20	5.79e-19
56043	Akr1e1	mRNA	1113.32	572.61	-0.959258	8.51e-23	1.9e-21
56045	Samhd1	mRNA	712.29	366.36	-0.959186	1.98e-18	3.18e-17
75552	Paqr9	mRNA	3928.65	2021.2	-0.958823	1.29e-15	1.66e-14
66706	Ndufaf3	mRNA	206.17	106.08	-0.958765	1.87e-07	1.05e-06
15000	H2-DMb2	mRNA	56.5	29.07	-0.958667	0.00548262	0.0148455
52535	Mettl17	mRNA	213.62	109.96	-0.958058	4.43e-08	2.7e-07
20703	Serpina1d	mRNA	61155.9	31482.2	-0.957956	4.05e-24	9.92e-23
17540	Mrvi1	mRNA	35.73	18.39	-0.9577	0.0134788	0.0331997
68312	Gstm7	mRNA	1120.66	577.71	-0.955938	9.4e-08	5.45e-07
102022	Ces2a	mRNA	6320.4	3263.41	-0.953636	9.8e-21	1.86e-19
217140	Scrn2	mRNA	809.02	417.78	-0.953424	1.7e-13	1.81e-12
69736	Nup37	mRNA	108.66	56.13	-0.953065	0.000467	0.00156777
13171	Dbt	mRNA	2572.29	1328.74	-0.95299	1.12e-26	3.24e-25
246738	Dnajc28	mRNA	164.54	85.03	-0.952344	0.000115	0.000431
58239	Dexi	mRNA	384.67	198.83	-0.952107	9.52e-09	6.26e-08
69168	Bola1	mRNA	206.86	106.99	-0.951245	6.27e-08	3.74e-07
380773	Slirp	mRNA	454.5	235.3	-0.949756	1.11e-13	1.21e-12
223776	Selenoo	mRNA	1327.11	687.26	-0.949358	1.25e-17	1.88e-16
19125	Prodh	mRNA	2749.07	1424.77	-0.948217	2.07e-26	5.89e-25
107328	Trpt1	mRNA	94.96	49.22	-0.948081	0.000228	0.000813
105886299	Gm44805	mRNA	1606.55	833.01	-0.947565	1.71e-22	3.72e-21
66541	Immp1l	mRNA	442.43	229.48	-0.947082	2.33e-12	2.23e-11
84036	Kcnn1	mRNA	72.55	37.65	-0.946288	0.000687	0.00222935
16644	Kng1	mRNA	48061.3	24970.4	-0.944656	8.91e-17	1.25e-15
20441	St3gal3	mRNA	1423.54	739.81	-0.944246	7.72e-23	1.74e-21
17087	Ly96	mRNA	54.97	28.57	-0.943957	0.0112159	0.0281875
544696	Tbc1d32	mRNA	113.83	59.19	-0.943622	3.82e-05	0.000156
66821	Bcs1l	mRNA	291.31	151.57	-0.942539	1.86e-10	1.48e-09
101540	Prkd2	mRNA	220.23	114.62	-0.94212	9.89e-09	6.49e-08
20276	Scnn1a	mRNA	670.32	349.18	-0.940876	4.41e-18	6.9e-17
18816	Serpinf2	mRNA	17238.9	8980.84	-0.940742	1.23e-32	5.01e-31
17256	Mea1	mRNA	752.81	392.38	-0.940029	1.97e-17	2.92e-16
14058	F10	mRNA	8993.31	4688.37	-0.939766	1.94e-31	7.39e-30
270035	Letm2	mRNA	65.86	34.34	-0.939595	0.00146835	0.00447567
78672	9530057J20Rik	mRNA	87.12	45.43	-0.939207	0.000584	0.0019184
20733	Spint2	mRNA	1601.83	835.47	-0.939066	1.09e-25	2.94e-24
16768	Lag3	mRNA	35.7	18.63	-0.938399	0.0137679	0.0338311
77532	Jrkl	mRNA	99.69	52.02	-0.938336	0.000124	0.000463
18828	Plscr2	mRNA	784.6	409.46	-0.938222	1.67e-16	2.3e-15
72307	2510002D24Rik	mRNA	266.14	138.9	-0.938102	6.28e-09	4.22e-08
101613	Nlrp6	mRNA	4180.63	2182.74	-0.937577	4.77e-12	4.44e-11
15114	Hap1	mRNA	64.7	33.78	-0.937378	0.00333019	0.00942426
667214	9930111J21Rik1	mRNA	62.85	32.83	-0.937072	0.00227976	0.00670447
69129	Pex11g	mRNA	981.67	512.73	-0.937026	8.79e-22	1.81e-20
16180	Il1rap	mRNA	3461.81	1809.8	-0.935694	3.89e-34	1.71e-32
52466	Slc46a1	mRNA	701.52	366.79	-0.935514	1.38e-16	1.91e-15
69029	Smdt1	mRNA	1398.22	731.1	-0.935452	2.88e-15	3.59e-14
16424	Itih1	mRNA	14987.2	7842.89	-0.934272	3.31e-25	8.69e-24
17444	Grap2	mRNA	63.61	33.3	-0.933494	0.00529132	0.0143674
100502825	Rpl37rt	mRNA	274.19	143.61	-0.933025	0.000364	0.00124843
382867	Zfp488	mRNA	755.46	395.75	-0.932755	4.03e-15	4.94e-14
20701	Serpina1b	mRNA	106540	55851.3	-0.931734	2.87e-20	5.31e-19
432555	Gm5431	mRNA	50.23	26.35	-0.931021	0.00501175	0.0136781
68671	Pcyt2	mRNA	10194.5	5346.93	-0.931015	7.03e-33	2.91e-31
54721	Tyk2	mRNA	538.43	282.4	-0.930993	7.09e-11	5.87e-10
18139	Zfp638	mRNA	645.46	338.79	-0.929934	7.09e-13	7.12e-12
13804	Endog	mRNA	466.72	245.3	-0.927987	1.56e-12	1.51e-11
12709	Ckb	mRNA	100.09	52.62	-0.927774	0.000894	0.00284025
18400	Slc22a18	mRNA	1653.87	869.42	-0.927721	5.21e-22	1.09e-20
27387	Sh2d3c	mRNA	176.42	92.74	-0.927705	4.59e-05	0.000184
18710	Pik3r3	mRNA	46.11	24.25	-0.927449	0.00655163	0.0174283
16408	Itgal	mRNA	183.06	96.26	-0.927285	1.53e-05	6.67e-05
52004	Cdk2ap2	mRNA	922.52	485.22	-0.92695	5.37e-15	6.54e-14
66091	Ndufa3	mRNA	1050.08	552.72	-0.925878	1.12e-15	1.46e-14
14381	G6pdx	mRNA	115.37	60.73	-0.925792	3.82e-05	0.000156
74334	Ranbp10	mRNA	2249.16	1184.02	-0.925689	1.85e-31	7.07e-30
76773	Wdyhv1	mRNA	120.97	63.72	-0.924887	2.91e-05	0.000121
76781	Mettl4	mRNA	239.23	126.04	-0.924509	3.53e-08	2.18e-07
66084	Rmnd1	mRNA	643.01	338.84	-0.924241	3.31e-14	3.77e-13
269878	Megf8	mRNA	287.47	151.51	-0.924063	3e-08	1.86e-07
26876	Adh4	mRNA	4327.52	2281.59	-0.923501	1.46e-34	6.58e-33
66916	Ndufb7	mRNA	1429.65	753.98	-0.923063	5.37e-21	1.04e-19
22040	Trex1	mRNA	248.5	131.09	-0.922729	5.26e-07	2.79e-06
192652	Wdr81	mRNA	890.29	469.72	-0.922464	1.51e-15	1.93e-14
15446	Hpgd	mRNA	2714.26	1432.28	-0.922245	2.35e-26	6.67e-25
68523	Ciao2b	mRNA	290.84	153.56	-0.921468	1.57e-08	1e-07
68347	Mettl26	mRNA	1498.06	791.14	-0.921079	3.9e-22	8.27e-21
78334	Cdk19	mRNA	220.93	116.72	-0.92052	3.3e-08	2.04e-07
56707	Zfp111	mRNA	80.79	42.69	-0.920337	0.00270786	0.00783487
107515	Lgr4	mRNA	1580.83	836.11	-0.918918	4.1e-22	8.69e-21
16598	Klf2	mRNA	494.5	261.7	-0.918027	1.76e-10	1.4e-09
108687	Edem2	mRNA	1128.23	597.15	-0.917899	3.75e-20	6.86e-19
63828	Fn3k	mRNA	207	109.59	-0.917565	4.02e-06	1.9e-05
22689	Zfp27	mRNA	82.57	43.72	-0.917081	0.00116921	0.00362172
100177	Zmym6	mRNA	217.27	115.09	-0.916698	1.33e-07	7.56e-07
70575	Gfod2	mRNA	243.37	128.93	-0.916558	1.31e-08	8.46e-08
23863	Dand5	mRNA	46.88	24.85	-0.91583	0.00622652	0.016637
16661	Krt10	mRNA	44.65	23.67	-0.915405	0.013436	0.0331164
70823	Hmgxb4	mRNA	154.1	81.73	-0.914917	0.000604	0.00197958
228355	Madd	mRNA	395.58	210.03	-0.91339	6.23e-07	3.27e-06
217517	Stxbp6	mRNA	203.86	108.24	-0.913346	1.17e-06	5.94e-06
11833	Aqp8	mRNA	3908.03	2075.24	-0.913164	1.28e-10	1.04e-09
56032	Nprl2	mRNA	202.69	107.64	-0.913019	1.64e-06	8.18e-06
77766	Elp4	mRNA	352.88	187.41	-0.912978	1.22e-08	7.91e-08
66568	Rwdd3	mRNA	159.63	84.79	-0.91284	2.56e-06	1.24e-05
59022	Edf1	mRNA	2985.74	1586.42	-0.912319	4e-27	1.19e-25
232933	Ccdc61	mRNA	106.13	56.4	-0.912071	0.000724	0.00234007
67530	Uqcrb	mRNA	3113.54	1654.87	-0.911836	2.19e-22	4.73e-21
75736	Bcl2l12	mRNA	111.94	59.51	-0.911425	5e-05	0.0002
104444	Rexo2	mRNA	1449.13	770.5	-0.911321	4.53e-23	1.03e-21
71774	Shroom1	mRNA	781.34	415.56	-0.91089	1.91e-16	2.63e-15
69106	Stoml1	mRNA	131.09	69.73	-0.910667	9.46e-05	0.000361
66401	Nudt2	mRNA	255.09	135.71	-0.910509	1.76e-06	8.72e-06
12702	Socs3	mRNA	3579.79	1904.68	-0.910324	0.0127952	0.031734
15458	Hpx	mRNA	115437	61422.5	-0.910273	8.64e-43	5.84e-41
12411	Cbs	mRNA	10323.1	5493.16	-0.910169	5.51e-36	2.68e-34
57444	Isg20	mRNA	106.65	56.76	-0.909967	0.000326	0.00112694
117109	Pop5	mRNA	497.09	264.64	-0.909489	1.92e-11	1.67e-10
20130	Rras	mRNA	554.04	295.11	-0.908724	5.56e-12	5.14e-11
105886298	Cmc4	mRNA	71.45	38.06	-0.908574	0.00716666	0.0188813
53310	Dlg3	mRNA	414.25	220.94	-0.906841	4.22e-08	2.58e-07
12496	Entpd2	mRNA	91.47	48.8	-0.906467	0.000335	0.00115767
76257	Slc38a3	mRNA	28946.1	15444.3	-0.906293	1.16e-28	3.69e-27
66914	Vps28	mRNA	973.35	519.75	-0.905142	2.3e-18	3.67e-17
72121	Dennd2d	mRNA	242.27	129.37	-0.905041	7.66e-07	3.99e-06
64009	Syne1	mRNA	1132.48	604.84	-0.904873	1.11e-15	1.45e-14
68202	Ndufa5	mRNA	1472.25	786.5	-0.904504	1.28e-24	3.21e-23
68240	Rpa3	mRNA	140.99	75.36	-0.903606	2.92e-05	0.000121
74600	Mrpl47	mRNA	221.76	118.57	-0.903249	8.63e-07	4.46e-06
243725	Ppp1r9a	mRNA	245.6	131.42	-0.902191	2.78e-07	1.52e-06
20892	Cenpx	mRNA	425.18	227.55	-0.901933	9.13e-12	8.2e-11
432769	Zfp708	mRNA	90.76	48.6	-0.901112	0.00327364	0.0092897
268756	Gulo	mRNA	6465.21	3462.85	-0.900737	7.75e-14	8.55e-13
72147	Zbtb46	mRNA	122.39	65.56	-0.900599	0.000103	0.000388
74895	Ccdc181	mRNA	113.94	61.04	-0.900349	0.00017	0.00062
240752	Pik3c2b	mRNA	142.49	76.34	-0.90033	7.78e-06	3.54e-05
111175	Pecr	mRNA	4216.28	2259.12	-0.900213	2.17e-20	4.05e-19
16918	Mycl	mRNA	155.52	83.33	-0.900154	2.53e-05	0.000106
24088	Tlr2	mRNA	234.52	125.73	-0.899416	2.32e-05	9.81e-05
76580	Mib2	mRNA	449.75	241.2	-0.898873	3.41e-12	3.21e-11
64385	Cyp4f14	mRNA	4291.29	2301.61	-0.898769	1.15e-09	8.41e-09
76816	Sdccag8	mRNA	158.1	84.8	-0.898749	7.97e-06	3.62e-05
22145	Tuba4a	mRNA	2893.9	1552.51	-0.898413	3.42e-26	9.59e-25
76041	Ccdc125	mRNA	212.88	114.22	-0.898294	1.21e-06	6.12e-06
394435	Ugt1a6b	mRNA	12393.1	6649.77	-0.898164	3.96e-29	1.29e-27
83702	Akr1c6	mRNA	18462.5	9909.96	-0.897648	8.42e-32	3.29e-30
54445	Unc93b1	mRNA	729.99	391.87	-0.897485	7.64e-15	9.17e-14
75764	Slx1b	mRNA	180.13	96.76	-0.896532	1.33e-05	5.85e-05
69894	Fam241b	mRNA	48.36	26.01	-0.894926	0.00823331	0.0213961
74102	Slc35a5	mRNA	296.05	159.26	-0.894484	6.24e-08	3.72e-07
20469	Sipa1	mRNA	183.82	98.93	-0.89379	1.97e-06	9.72e-06
100862446	LOC100862446	mRNA	1690.22	909.72	-0.89371	2.69e-12	2.56e-11
24059	Slco2a1	mRNA	2165.75	1165.67	-0.893707	7.47e-24	1.8e-22
229776	Cdc14a	mRNA	53.24	28.66	-0.893499	0.00942191	0.0241032
94176	Dock2	mRNA	134.7	72.51	-0.893472	0.000253	0.000892
19935	Mrpl23	mRNA	411.43	221.52	-0.893207	1.49e-10	1.2e-09
333193	Proser3	mRNA	41.3	22.25	-0.892325	0.0130631	0.0323164
20737	Spn	mRNA	73.69	39.7	-0.892217	0.00108865	0.00339371
69875	Ndufa11	mRNA	905.47	488.05	-0.891652	7.96e-17	1.13e-15
20531	Slc34a2	mRNA	91.81	49.49	-0.891608	0.00382418	0.0107032
99311	Commd7	mRNA	516.95	278.64	-0.891599	9.48e-10	6.97e-09
102635552	Gm32856	mRNA	43.92	23.67	-0.891541	0.0163178	0.0393317
68695	Hddc3	mRNA	384.05	207.04	-0.891383	3.52e-08	2.17e-07
433247	Cyp2c68	mRNA	7863.21	4239.86	-0.891104	1.01e-26	2.93e-25
664968	Tmem238	mRNA	253.38	136.69	-0.890341	4.2e-08	2.56e-07
71137	Rfx4	mRNA	111.68	60.26	-0.890117	0.000191	0.000688
69487	Ndufaf5	mRNA	112.36	60.64	-0.889728	9.69e-05	0.000369
319885	Zcchc7	mRNA	517.01	279.11	-0.889349	1.69e-08	1.07e-07
18103	Nme2	mRNA	4741.96	2560.07	-0.889302	2.08e-22	4.51e-21
232560	Caprin2	mRNA	103.4	55.82	-0.889295	0.000519	0.00172272
226564	Fmo4	mRNA	384.48	207.6	-0.889066	1.45e-07	8.25e-07
66268	Pigyl	mRNA	343.71	185.63	-0.888762	6.55e-11	5.44e-10
66566	Ntpcr	mRNA	135.39	73.14	-0.888263	1.9e-05	8.17e-05
236920	Stard8	mRNA	125.82	68.01	-0.887619	0.000125	0.000465
100637	N4bp2l1	mRNA	513.52	277.57	-0.887544	1.52e-09	1.1e-08
66169	Tomm7	mRNA	616.33	333.15	-0.887537	2.27e-12	2.18e-11
16590	Kit	mRNA	84.06	45.44	-0.887499	0.00496379	0.0135662
66624	Spcs2	mRNA	2388.78	1291.72	-0.886975	3.96e-18	6.2e-17
329470	Accs	mRNA	151	81.66	-0.886939	9.65e-06	4.34e-05
66154	Tmem14c	mRNA	2497.83	1351.02	-0.886626	3.67e-20	6.72e-19
66044	Dtd1	mRNA	208.82	112.97	-0.886379	9.88e-07	5.07e-06
53895	Clpp	mRNA	856.61	463.43	-0.886281	2.03e-15	2.58e-14
24004	Rai2	mRNA	36.07	19.52	-0.885902	0.0194659	0.0458864
20787	Srebf1	mRNA	10881.5	5889.08	-0.88576	8.88e-19	1.46e-17
29857	Mapk12	mRNA	66.96	36.24	-0.885742	0.00347342	0.00979801
21422	Tfcp2	mRNA	141.78	76.74	-0.885577	8.3e-06	3.76e-05
66826	Taz	mRNA	546.13	295.63	-0.88544	1.54e-09	1.11e-08
27400	Hsd17b6	mRNA	3335.13	1805.6	-0.885264	5.57e-07	2.94e-06
209200	Dtx3l	mRNA	1358.23	735.56	-0.884816	2.39e-19	4.13e-18
226791	Lyplal1	mRNA	421.72	228.4	-0.884731	1.01e-08	6.64e-08
73690	Glipr1	mRNA	53.28	28.86	-0.884626	0.0133177	0.0328906
15242	Hhex	mRNA	1906.79	1032.92	-0.884415	4.1e-26	1.14e-24
70567	Fra10ac1	mRNA	358.46	194.2	-0.884288	6.9e-08	4.09e-07
244141	Nars2	mRNA	552.4	299.44	-0.883469	1.62e-11	1.42e-10
100502698	Rubcn	mRNA	327.39	177.5	-0.883185	5.77e-10	4.34e-09
15112	Hao1	mRNA	6491.28	3520.72	-0.88263	1.4e-14	1.65e-13
70314	Rabep2	mRNA	178.97	97.12	-0.881883	1.44e-06	7.21e-06
619605	Zcchc17	mRNA	361.7	196.31	-0.881663	4.88e-09	3.31e-08
20280	Scp2	mRNA	97618.5	52993.3	-0.881345	2.05e-39	1.21e-37
67393	Cxxc5	mRNA	686.64	372.81	-0.881112	1.34e-12	1.31e-11
72774	Neil1	mRNA	234.61	127.41	-0.880837	7.4e-07	3.86e-06
54139	Irf6	mRNA	1331.32	723.25	-0.880301	2.66e-12	2.53e-11
76775	Slc10a7	mRNA	258.85	140.63	-0.880188	2.82e-08	1.76e-07
54380	Smarcal1	mRNA	225.5	122.52	-0.880099	4.23e-05	0.000171
12043	Bcl2	mRNA	63.27	34.38	-0.879852	0.00570296	0.015371
67673	Elob	mRNA	1457.73	792.24	-0.879714	4.53e-22	9.58e-21
68591	Mocos	mRNA	1456.63	791.95	-0.87915	6.15e-18	9.49e-17
20909	Stx4a	mRNA	741.2	403.11	-0.878702	4.33e-15	5.31e-14
12864	Cox6c	mRNA	4656.28	2532.86	-0.878408	2.87e-19	4.91e-18
72254	1700030K09Rik	mRNA	81.13	44.15	-0.878016	0.00207465	0.00614553
107197	Uqcc3	mRNA	457.64	249.05	-0.877768	4.4e-10	3.35e-09
19035	Ppib	mRNA	5487.77	2986.71	-0.877661	9.39e-20	1.67e-18
68316	Apoo	mRNA	644.89	351	-0.877561	3.38e-12	3.19e-11
16621	Klkb1	mRNA	6826.17	3715.5	-0.877518	5.96e-30	2.06e-28
68082	Dusp19	mRNA	86.29	46.97	-0.877317	0.00227104	0.00668444
58805	Mlxipl	mRNA	8302.39	4520.95	-0.8769	3.15e-16	4.25e-15
70484	Slc35d2	mRNA	1229.74	669.91	-0.87632	3.12e-18	4.93e-17
71773	Ugt2b1	mRNA	10065.3	5483.21	-0.876298	8.73e-13	8.72e-12
18130	Ints6	mRNA	544.85	297.1	-0.874922	5.56e-08	3.33e-07
228139	P2rx3	mRNA	76.65	41.8	-0.874716	0.00255965	0.00744035
69094	Tmem160	mRNA	298.16	162.64	-0.874424	1.73e-08	1.1e-07
14760	Gpr19	mRNA	99.72	54.41	-0.873928	0.000357	0.00122422
68118	Atg101	mRNA	810.3	442.22	-0.873701	5.63e-16	7.46e-15
71448	Tmem80	mRNA	106.03	57.87	-0.873528	0.000773	0.00248584
66537	Pomp	mRNA	2421.04	1321.75	-0.873175	4.81e-27	1.42e-25
75570	Nhej1	mRNA	71.46	39.09	-0.870258	0.00162507	0.00490482
22755	Zfp93	mRNA	54.71	29.93	-0.870208	0.00583022	0.0156827
12589	Ift81	mRNA	71.44	39.09	-0.869865	0.00170103	0.005113
18027	Nfia	mRNA	863.21	472.36	-0.869836	4.42e-14	4.99e-13
12162	Bmp7	mRNA	46.46	25.42	-0.869754	0.015315	0.0371645
104112	Acly	mRNA	6744.37	3693.33	-0.868761	0.0213363	0.0498605
209357	Gtf2h3	mRNA	254.17	139.19	-0.868708	3.46e-08	2.14e-07
12721	Coro1a	mRNA	241.49	132.26	-0.868642	1.3e-07	7.43e-07
16363	Irf2	mRNA	847.71	464.32	-0.868444	1.96e-08	1.24e-07
52231	Ankzf1	mRNA	533.44	292.21	-0.868348	4.16e-09	2.84e-08
71723	Dhx34	mRNA	204.9	112.25	-0.868154	4.82e-06	2.25e-05
381760	Ssbp1	mRNA	571.98	313.38	-0.868037	2.78e-12	2.64e-11
217705	Fam161b	mRNA	38.31	21	-0.867502	0.0181606	0.0431513
219103	Cenpj	mRNA	120.55	66.08	-0.867228	0.000145	0.000533
20821	Trim21	mRNA	260.13	142.67	-0.866499	2.92e-07	1.6e-06
18744	Pja1	mRNA	1380.33	757.18	-0.86631	2.1e-13	2.23e-12
15013	H2-Q2	mRNA	111.21	61	-0.866297	9.9e-05	0.000376
66377	Ndufc1	mRNA	703.43	385.96	-0.865953	2.29e-14	2.65e-13
110417	Pigh	mRNA	97.08	53.27	-0.865826	0.000235	0.000835
22691	Zscan2	mRNA	63.62	34.92	-0.865571	0.00393691	0.0109889
320129	Grk3	mRNA	381.12	209.33	-0.86449	7.48e-05	0.00029
100861909	Mup22	mRNA	125223	68782.5	-0.864389	1.26e-16	1.75e-15
11625	Ahsg	mRNA	128713	70709	-0.864189	2.94e-35	1.37e-33
66885	Acadsb	mRNA	2876.61	1580.86	-0.863659	7.62e-18	1.16e-16
68021	Bphl	mRNA	2469.75	1357.47	-0.863447	3.23e-27	9.66e-26
103841	Cuedc1	mRNA	69.24	38.06	-0.863201	0.00565661	0.0152578
19419	Rasgrp1	mRNA	51.7	28.44	-0.862142	0.010231	0.0259387
14863	Gstm2	mRNA	1866.36	1027.6	-0.860954	1.09e-07	6.27e-07
63986	Gmfg	mRNA	96.02	52.87	-0.860848	0.00192585	0.00574256
27404	Abca8b	mRNA	1796	989.17	-0.860496	8.57e-23	1.92e-21
230770	Tmem39b	mRNA	84.5	46.55	-0.860202	0.000911	0.00288985
107173	Gpr137	mRNA	340.43	187.58	-0.859907	2.1e-09	1.49e-08
19264	Ptprc	mRNA	435.33	239.92	-0.859567	1.74e-06	8.63e-06
13353	Dgcr6	mRNA	738.6	407.1	-0.859419	1.38e-15	1.78e-14
93721	Cpn1	mRNA	5269.99	2904.72	-0.859398	1.07e-23	2.54e-22
106766	Stap2	mRNA	928.19	511.83	-0.858753	2.06e-15	2.61e-14
209224	Enox2	mRNA	214.96	118.54	-0.858684	2.58e-06	1.25e-05
108168101	Gm46430	mRNA	382.38	210.98	-0.857878	2.98e-07	1.63e-06
230735	Epha10	mRNA	56.96	31.45	-0.856962	0.00912775	0.0234464
231832	Tmem184a	mRNA	233.66	129.01	-0.856913	2.01e-07	1.12e-06
13481	Dpm2	mRNA	262.76	145.21	-0.855652	2.91e-07	1.59e-06
226527	Cryzl2	mRNA	511.2	282.55	-0.8554	3.3e-13	3.44e-12
67005	Polr3k	mRNA	371.76	205.58	-0.854663	4.33e-10	3.29e-09
12304	Pdia4	mRNA	4249.67	2350.23	-0.85455	2.83e-26	8.01e-25
28199	Dcaf11	mRNA	6807.46	3764.84	-0.854529	7.99e-17	1.13e-15
66151	Prr13	mRNA	884.91	489.56	-0.854049	4.21e-11	3.55e-10
20343	Sell	mRNA	111.25	61.55	-0.853976	0.00024	0.000849
224014	Fgd4	mRNA	371.36	205.71	-0.852197	5.45e-10	4.11e-09
241547	Harbi1	mRNA	378.01	209.43	-0.851981	6.73e-09	4.5e-08
74694	Tbc1d30	mRNA	189.77	105.15	-0.85183	3.67e-06	1.75e-05
71701	Pnpt1	mRNA	849.96	471.11	-0.851336	3.78e-13	3.92e-12
59048	C1galt1c1	mRNA	324.16	179.71	-0.851045	2e-08	1.26e-07
13388	Dll1	mRNA	349.05	193.54	-0.850795	2.93e-07	1.6e-06
83486	Rbm5	mRNA	1025.16	568.76	-0.849956	1.68e-10	1.35e-09
69186	Tmem256	mRNA	803.91	446.03	-0.849886	1.19e-15	1.55e-14
67288	Srek1ip1	mRNA	287.27	159.44	-0.849403	8.62e-08	5.02e-07
170748	Smco4	mRNA	149.91	83.2	-0.849399	1.11e-05	4.91e-05
57423	Atp5j2	mRNA	3493.14	1938.94	-0.849255	1.7e-21	3.43e-20
71960	Myh14	mRNA	463.22	257.17	-0.848999	3.06e-10	2.38e-09
64918	Bhmt2	mRNA	4328.74	2403.78	-0.848644	2.16e-21	4.3e-20
54125	Polm	mRNA	162.58	90.29	-0.848447	6.52e-06	3e-05
60534	Fancg	mRNA	58.06	32.25	-0.848244	0.00615789	0.0164758
56513	Pard6a	mRNA	53.2	29.56	-0.84806	0.00898003	0.0231225
207921	Fam228b	mRNA	61.74	34.3	-0.847903	0.00433571	0.0120009
74206	Sipa1l3	mRNA	175.66	97.6	-0.847814	2.03e-05	8.67e-05
235497	Leo1	mRNA	445.72	247.68	-0.847627	4.73e-11	3.98e-10
18035	Nfkbia	mRNA	2400.2	1335.03	-0.846284	6.22e-10	4.66e-09
16985	Lsp1	mRNA	135.05	75.13	-0.846062	0.000165	0.000602
243382	Ppm1k	mRNA	2189.23	1218.28	-0.845582	1.23e-06	6.23e-06
78317	Ccdc88b	mRNA	105.68	58.82	-0.845141	0.000898	0.00285166
50770	Atp11a	mRNA	650.71	362.25	-0.845036	2.8e-11	2.41e-10
11844	Arf5	mRNA	1832.33	1020.31	-0.844667	1.3e-16	1.81e-15
66844	Ormdl2	mRNA	615.63	342.96	-0.844002	2.15e-10	1.69e-09
233073	U2af1l4	mRNA	304.26	169.57	-0.843404	1.03e-08	6.75e-08
233913	BC017158	mRNA	433.19	241.5	-0.842989	2.91e-10	2.26e-09
636741	Zfp964	mRNA	52.12	29.06	-0.842687	0.0107632	0.0271663
215999	Mcu	mRNA	545.7	304.35	-0.842396	1.01e-11	8.99e-11
23972	Papss2	mRNA	4409	2459.24	-0.84224	1.68e-17	2.49e-16
66618	Snrnp27	mRNA	244	136.11	-0.842087	2.05e-07	1.15e-06
69038	Tmem258	mRNA	547.66	305.51	-0.842036	5.94e-08	3.56e-07
110175	Ggct	mRNA	256	142.85	-0.841638	3.86e-07	2.08e-06
56626	Poll	mRNA	171.88	95.93	-0.841296	8.77e-06	3.96e-05
434484	Sp140	mRNA	218.14	121.77	-0.841108	2.77e-05	0.000116
13163	Daxx	mRNA	544.11	303.76	-0.840974	1.91e-12	1.84e-11
74580	Pyroxd2	mRNA	737.96	411.99	-0.84094	2.05e-11	1.78e-10
66220	Zdhhc12	mRNA	276.94	154.63	-0.840761	1.45e-07	8.2e-07
56189	Prodh2	mRNA	4040.85	2256.81	-0.84037	7.05e-17	1.01e-15
12006	Axin2	mRNA	139.59	77.97	-0.840319	0.000216	0.000772
74463	Exoc3l2	mRNA	62.92	35.14	-0.840195	0.0150392	0.0365812
229759	Olfm3	mRNA	85.18	47.59	-0.839917	0.00106448	0.0033237
17449	Mdh1	mRNA	13930.8	7783.42	-0.839803	2.14e-18	3.43e-17
72113	Adck1	mRNA	256.79	143.53	-0.839219	4.93e-07	2.63e-06
68114	Pwwp3a	mRNA	227.42	127.12	-0.839182	1.29e-05	5.69e-05
66416	Ndufa7	mRNA	1541.4	861.72	-0.838955	1.04e-19	1.84e-18
68255	Tmem86b	mRNA	1540.31	861.12	-0.838923	1.77e-12	1.71e-11
68001	Cfap298	mRNA	376.64	210.58	-0.838821	2.13e-08	1.34e-07
16186	Il2rg	mRNA	83.25	46.55	-0.838679	0.00318412	0.00906936
12460	Ccs	mRNA	4070.68	2276.22	-0.838629	5.01e-22	1.06e-20
23833	Cd52	mRNA	93.4	52.23	-0.838535	0.00138287	0.0042298
434341	Nlrc5	mRNA	1394.78	780.04	-0.838416	6.47e-18	9.95e-17
15445	Hpd	mRNA	24652.6	13787.3	-0.838404	3.96e-15	4.87e-14
67851	1700021F05Rik	mRNA	401.76	224.7	-0.838379	2.75e-09	1.92e-08
270096	Mon1b	mRNA	168.97	94.54	-0.837735	8.37e-06	3.79e-05
83768	Dpp7	mRNA	404.69	226.52	-0.837166	1.98e-09	1.41e-08
11657	Alb	mRNA	1.64521e+06	921287	-0.836546	6.22e-25	1.6e-23
66158	Rtl8a	mRNA	130.93	73.32	-0.836541	0.000198	0.000711
380752	Eipr1	mRNA	241.07	135.01	-0.836429	7.83e-08	4.59e-07
105014	Rdh14	mRNA	425.31	238.32	-0.835643	4.07e-10	3.11e-09
240174	Thada	mRNA	137.64	77.15	-0.835126	9.52e-05	0.000363
76892	Rnft1	mRNA	1023.61	573.79	-0.835066	8.54e-17	1.21e-15
22290	Uty	mRNA	681.85	382.24	-0.834981	1.17e-10	9.5e-10
109115	Supt3	mRNA	127.18	71.3	-0.834855	0.000234	0.00083
69408	Dnajc17	mRNA	110.92	62.23	-0.83386	0.000366	0.00125361
66952	2310030G06Rik	mRNA	354.12	198.72	-0.833481	1.11e-08	7.22e-08
69635	Dapk1	mRNA	1670.45	937.52	-0.833311	1.57e-13	1.68e-12
78038	Mccc2	mRNA	1289.27	724.25	-0.83199	1e-20	1.9e-19
66279	Tmem218	mRNA	108.3	60.84	-0.831904	0.000799	0.0025582
22370	Vtn	mRNA	50441.3	28337.8	-0.831878	2.28e-35	1.07e-33
230979	Tnfrsf14	mRNA	695.49	391.13	-0.830387	2.19e-12	2.11e-11
72149	Strada	mRNA	84.1	47.34	-0.828983	0.00191156	0.00570479
18105	Nqo2	mRNA	2361.9	1329.66	-0.82889	3.78e-18	5.93e-17
432467	Hnrnph3	mRNA	469.13	264.13	-0.828738	8.8e-10	6.5e-09
107607	Nod1	mRNA	349.92	197.06	-0.828423	4.32e-07	2.32e-06
20708	Serpinb6b	mRNA	116.92	65.88	-0.827679	0.000955	0.00301411
320051	Exph5	mRNA	539.84	304.22	-0.827393	5.27e-11	4.41e-10
215929	Mfsd4b1	mRNA	703.65	396.89	-0.826106	3.78e-10	2.9e-09
110213	Tmbim6	mRNA	30333.8	17110.4	-0.826051	8e-37	4.11e-35
70300	Fuz	mRNA	183.48	103.5	-0.825982	9.92e-06	4.45e-05
67675	Cuta	mRNA	488.75	275.77	-0.825615	1.89e-11	1.66e-10
15902	Id2	mRNA	6455.73	3642.65	-0.825594	0.0139533	0.0342244
214932	Hdhd5	mRNA	418.89	236.42	-0.82521	2.33e-10	1.83e-09
11433	Acp5	mRNA	1676.52	946.44	-0.82489	4.82e-17	6.98e-16
108167320	LOC108167320	mRNA	48.71	27.51	-0.824259	0.0154626	0.0374761
664994	Isoc2a	mRNA	1918.05	1083.3	-0.824215	1.7e-21	3.43e-20
108030	Lin7a	mRNA	432.12	244.07	-0.824153	3.55e-09	2.44e-08
21743	Inmt	mRNA	9447.27	5336.28	-0.824064	4.13e-30	1.44e-28
230837	Asap3	mRNA	447.37	252.71	-0.823966	3.42e-09	2.36e-08
69833	Polr2f	mRNA	472.46	266.92	-0.823787	2.54e-09	1.78e-08
72338	Wdr89	mRNA	48.71	27.52	-0.823725	0.016149	0.0389728
11699	Ambp	mRNA	51844.8	29297.9	-0.823402	1.87e-24	4.65e-23
94218	Cnnm3	mRNA	299.06	169.28	-0.820994	1.26e-07	7.2e-07
67290	3110040N11Rik	mRNA	222.6	126.01	-0.820891	8.77e-06	3.96e-05
69020	Zfp707	mRNA	1187.82	672.56	-0.820587	1.77e-15	2.26e-14
192232	Hps4	mRNA	310.26	175.86	-0.818994	1.56e-08	9.95e-08
77090	Ocel1	mRNA	90.42	51.28	-0.818452	0.000823	0.00262803
24116	Nelfa	mRNA	279.46	158.47	-0.818405	1.16e-06	5.92e-06
66379	Cox14	mRNA	392.24	222.44	-0.818315	2.4e-08	1.5e-07
170472	Recql5	mRNA	357.48	202.78	-0.817927	4.88e-09	3.31e-08
74356	4931428F04Rik	mRNA	55.85	31.7	-0.81678	0.0158667	0.0383656
68859	Smim1	mRNA	74.02	42.04	-0.816222	0.00412291	0.0114599
11513	Adcy7	mRNA	124.25	70.58	-0.815937	0.000149	0.000549
17319	Mif	mRNA	1786.32	1014.79	-0.815803	7.75e-20	1.39e-18
66050	0610009B22Rik	mRNA	390.02	221.59	-0.815637	3.92e-09	2.68e-08
71522	Ggt6	mRNA	470.21	267.23	-0.815222	3.08e-11	2.64e-10
74735	Trim14	mRNA	1551.68	882.15	-0.814729	2.83e-19	4.86e-18
24057	Sh3yl1	mRNA	167.8	95.4	-0.814724	7.07e-05	0.000275
68342	Ndufb10	mRNA	2716.41	1544.55	-0.814517	7.23e-24	1.75e-22
71664	Mettl7b	mRNA	11811.6	6716.25	-0.814476	6.2e-19	1.04e-17
67512	Agpat2	mRNA	4424.6	2516.25	-0.814271	1.83e-25	4.89e-24
50762	Fbxo6	mRNA	901.23	512.56	-0.814176	6.02e-16	7.94e-15
625018	C4a	mRNA	394.22	224.24	-0.813955	1.33e-08	8.55e-08
16597	Klf12	mRNA	706.26	401.87	-0.813492	1.45e-10	1.17e-09
14685	Gnat1	mRNA	402.21	229	-0.812579	1.05e-06	5.35e-06
13549	Dyrk1b	mRNA	341.1	194.28	-0.812065	1.17e-07	6.69e-07
244198	Olfml1	mRNA	382.66	218.12	-0.810901	1.24e-07	7.09e-07
23886	Gdf15	mRNA	3312.01	1889.43	-0.809755	1.74e-07	9.82e-07
109242	Kif24	mRNA	107.6	61.39	-0.809575	0.000811	0.002595
68636	Fahd1	mRNA	1322.92	755.15	-0.80889	8.4e-18	1.28e-16
27421	Abcc6	mRNA	4159.5	2375.53	-0.808164	4.82e-28	1.49e-26
66204	Acyp1	mRNA	147.28	84.12	-0.808034	5.78e-05	0.000229
68177	Ebpl	mRNA	1651.03	943.24	-0.807671	7.59e-21	1.45e-19
13019	Ctf1	mRNA	64.72	36.98	-0.807577	0.00499256	0.0136363
21832	Thpo	mRNA	439.68	251.34	-0.806805	9.1e-10	6.71e-09
67119	Ccdc159	mRNA	113.45	64.86	-0.806663	0.000206	0.000738
56338	Txnip	mRNA	18313.1	10471.1	-0.806461	0.00752615	0.0197248
54405	Ndufa1	mRNA	1104.77	631.75	-0.806316	8.81e-14	9.68e-13
66176	Nat9	mRNA	520.88	298.25	-0.80446	6.12e-12	5.61e-11
68146	Arl13b	mRNA	275.41	157.74	-0.804019	1.32e-06	6.63e-06
14068	F7	mRNA	1613.83	924.63	-0.803547	1.98e-17	2.94e-16
66200	Commd6	mRNA	509.27	291.79	-0.803527	6.45e-12	5.89e-11
317717	Sec22a	mRNA	344.46	197.37	-0.803415	5.67e-09	3.82e-08
20300	Ccl25	mRNA	79.57	45.59	-0.803402	0.00217644	0.00642647
72726	Tbcc	mRNA	218.78	125.37	-0.80329	1e-06	5.14e-06
21752	Tert	mRNA	190.48	109.25	-0.801951	3.05e-06	1.46e-05
16909	Lmo2	mRNA	127.58	73.18	-0.801882	0.000193	0.000697
231855	Ap5z1	mRNA	253.8	145.58	-0.801863	6.9e-07	3.61e-06
98496	Pid1	mRNA	2075.63	1190.71	-0.80172	7.46e-16	9.81e-15
64658	Mrps25	mRNA	524.01	300.84	-0.800562	9.06e-11	7.42e-10
53374	Chst3	mRNA	101.91	58.51	-0.800545	0.00103111	0.00323042
29869	Ulk2	mRNA	964.13	553.54	-0.800533	6.65e-15	8.03e-14
244585	Rpgrip1l	mRNA	74.82	42.98	-0.799928	0.00386465	0.0108096
223645	Mroh6	mRNA	67.67	38.87	-0.799847	0.0198535	0.0467248
69126	Rbis	mRNA	409.6	235.33	-0.799548	5.73e-09	3.86e-08
75178	Meiob	mRNA	355.29	204.19	-0.799099	1.08e-08	7.03e-08
66094	Lsm7	mRNA	268.32	154.21	-0.799092	1.44e-06	7.21e-06
20317	Serpinf1	mRNA	11409	6557.55	-0.798947	5.58e-20	1.01e-18
56292	Naa10	mRNA	638.49	367.09	-0.798503	4.53e-13	4.66e-12
21427	Vps72	mRNA	332.69	191.29	-0.798439	5.43e-08	3.26e-07
53614	Reck	mRNA	69.95	40.23	-0.798277	0.00566333	0.0152712
18074	Nid2	mRNA	262.01	150.67	-0.798203	1.49e-06	7.43e-06
208501	Ndufaf8	mRNA	202.4	116.4	-0.798126	2.1e-06	1.03e-05
109222	Rarres1	mRNA	818.21	470.56	-0.798093	0.00052	0.00172765
109676	Ank2	mRNA	69.5	39.98	-0.797619	0.00672645	0.0178501
54152	Dnal4	mRNA	128.02	73.7	-0.796596	0.00111774	0.00347515
73668	Ttc21b	mRNA	62.05	35.74	-0.795816	0.0100684	0.0255744
21652	Phf1	mRNA	366.87	211.34	-0.79568	2.94e-07	1.61e-06
66559	Metap1d	mRNA	1397.31	804.99	-0.795609	8.29e-16	1.09e-14
71753	Tmprss6	mRNA	7657.59	4412.05	-0.795441	2.23e-20	4.16e-19
57431	Dnajc4	mRNA	224.97	129.77	-0.793833	3.12e-06	1.49e-05
269999	Orai3	mRNA	330.38	190.61	-0.793558	2.5e-08	1.56e-07
54710	Hs3st3b1	mRNA	1231.29	710.67	-0.792915	2.26e-12	2.16e-11
17283	Men1	mRNA	381.35	220.13	-0.792743	2.09e-08	1.31e-07
52840	Dbndd2	mRNA	218.36	126.06	-0.792621	1.21e-06	6.13e-06
56299	Fkbpl	mRNA	77.81	44.92	-0.792557	0.00679739	0.0180159
22166	Txn1	mRNA	5149.84	2973.92	-0.792162	1.95e-20	3.64e-19
22183	Zrsr1	mRNA	379.45	219.12	-0.792155	7.1e-08	4.19e-07
21886	Tle2	mRNA	270.19	156.03	-0.792123	8.64e-06	3.91e-05
14707	Gng5	mRNA	1423.31	822.23	-0.791642	2.56e-16	3.47e-15
235956	Zfp825	mRNA	359.34	207.6	-0.791563	9.91e-06	4.44e-05
70291	Mkrn2os	mRNA	493.44	285.13	-0.791262	1.58e-09	1.13e-08
105171	Arrdc3	mRNA	5010.71	2897.34	-0.790283	9.07e-15	1.08e-13
66427	Cyb5b	mRNA	8008.07	4631.04	-0.790117	4.18e-13	4.31e-12
216445	Arhgap9	mRNA	71.76	41.53	-0.789166	0.00617874	0.0165215
100504309	Smim27	mRNA	78.12	45.23	-0.788373	0.00272484	0.0078762
11766	Ap1g2	mRNA	170.79	98.89	-0.788288	3.25e-05	0.000134
100039028	Mup11	mRNA	13264.3	7681.42	-0.788105	0.0116251	0.0291159
70355	Gprc5c	mRNA	1564.19	906.22	-0.787481	2.18e-12	2.1e-11
71941	Cars2	mRNA	311.85	180.79	-0.786572	2.39e-07	1.32e-06
20301	Ccl27a	mRNA	65.84	38.19	-0.785644	0.00765874	0.0200185
234135	Nsd3	mRNA	1465.53	850.25	-0.785462	5.81e-14	6.48e-13
27973	Vkorc1	mRNA	2099.62	1218.22	-0.785352	3.39e-18	5.34e-17
29863	Pde7b	mRNA	72.25	41.92	-0.785254	0.0118253	0.0295709
69202	Ptms	mRNA	10669.9	6191.77	-0.785129	6.76e-18	1.04e-16
11951	Atp5g1	mRNA	3150.19	1828.12	-0.785077	1.76e-21	3.54e-20
232337	Zfp637	mRNA	242.89	141.16	-0.782991	8e-06	3.63e-05
66488	Fam136a	mRNA	1081.62	628.75	-0.782631	7.05e-17	1.01e-15
12614	Celsr1	mRNA	288	167.49	-0.782005	2.23e-07	1.24e-06
19018	Scand1	mRNA	176.7	102.77	-0.78191	1.16e-05	5.13e-05
13595	Ebp	mRNA	4449.61	2587.91	-0.781895	7.2e-22	1.49e-20
211550	Tifa	mRNA	904.28	526.25	-0.781039	1.82e-05	7.83e-05
105663	Thtpa	mRNA	540.17	314.48	-0.780413	2.13e-10	1.67e-09
94221	Gopc	mRNA	626.17	364.68	-0.779937	7.26e-07	3.79e-06
56036	Ccnl2	mRNA	3562.46	2075.18	-0.779636	1.13e-22	2.5e-21
170716	Cyp4f13	mRNA	1227.29	714.92	-0.779607	4.89e-13	5e-12
18242	Oat	mRNA	19886.6	11588.4	-0.779115	5.06e-06	2.36e-05
78255	Ralgps2	mRNA	382.55	222.94	-0.779003	1.3e-07	7.39e-07
227960	Gca	mRNA	217.67	126.87	-0.778849	1.42e-05	6.21e-05
18979	Pon1	mRNA	13962.5	8140.54	-0.778356	8.35e-20	1.49e-18
218294	Cdc14b	mRNA	716.71	417.96	-0.77803	8.99e-13	8.95e-12
192986	Cyb5d2	mRNA	187.53	109.38	-0.777699	1.21e-05	5.34e-05
73833	Fam98c	mRNA	155.91	90.94	-0.777665	0.000524	0.00173744
16568	Kif3a	mRNA	108.57	63.34	-0.777407	0.000673	0.0021873
20768	Sephs2	mRNA	22780.4	13291	-0.777336	1.16e-16	1.63e-15
59042	Cope	mRNA	1616.96	943.5	-0.777193	1.46e-19	2.56e-18
20502	Slc16a2	mRNA	2387.86	1393.61	-0.776889	2.96e-18	4.7e-17
66340	Psenen	mRNA	790.6	461.65	-0.776141	6.18e-14	6.87e-13
170787	Hdac10	mRNA	218.63	127.68	-0.775918	2.86e-05	0.000119
231712	Trafd1	mRNA	2175.39	1271.01	-0.775296	9.9e-17	1.39e-15
56358	Copz2	mRNA	296.57	173.29	-0.775187	2.31e-07	1.28e-06
544678	Cfap74	mRNA	55.45	32.4	-0.775027	0.0187399	0.0443537
19294	Nectin2	mRNA	1185.92	693.33	-0.774386	2.22e-12	2.13e-11
54201	Zfp316	mRNA	116.42	68.07	-0.774187	0.00037	0.00126584
26370	Cetn2	mRNA	282.03	164.93	-0.77398	1.53e-07	8.67e-07
76974	Urah	mRNA	3370.47	1971.07	-0.773972	1.82e-22	3.96e-21
223664	Lrrc14	mRNA	154.76	90.51	-0.773858	0.000221	0.000787
114142	Foxp2	mRNA	67.71	39.61	-0.773398	0.008335	0.0216412
667977	Gm8909	mRNA	1662.34	973.07	-0.77261	1.2e-15	1.56e-14
11905	Serpinc1	mRNA	37716.3	22085	-0.772122	3.82e-32	1.52e-30
208618	Etl4	mRNA	207.36	121.46	-0.771657	0.000125	0.000465
109346	Ankrd39	mRNA	56.59	33.15	-0.771455	0.021284	0.0497449
20648	Snta1	mRNA	347.49	203.58	-0.771386	4.49e-08	2.73e-07
66725	Lrrk2	mRNA	50.62	29.66	-0.771258	0.0149169	0.036319
17872	Ppp1r15a	mRNA	2180.68	1278.78	-0.77001	5.92e-06	2.74e-05
72392	Tmem175	mRNA	176.32	103.41	-0.769911	2.62e-05	0.00011
434197	Fam169b	mRNA	493.69	289.54	-0.769861	8.14e-11	6.7e-10
227746	Rabepk	mRNA	242.26	142.13	-0.769388	1.44e-06	7.2e-06
12279	C9	mRNA	10218.6	5995.81	-0.769172	8.63e-09	5.7e-08
66308	Mplkip	mRNA	226.92	133.17	-0.768942	6.22e-06	2.87e-05
69010	Anapc13	mRNA	775.67	455.26	-0.768762	7.39e-12	6.71e-11
73242	Atat1	mRNA	284.91	167.22	-0.768745	2.1e-07	1.17e-06
66364	2310009A05Rik	mRNA	118.73	69.7	-0.768525	0.000517	0.00171754
75785	Klhl24	mRNA	1693.8	994.75	-0.767865	3.56e-11	3.03e-10
66077	Aurkaip1	mRNA	1014.26	595.69	-0.767788	1.53e-14	1.8e-13
70785	Dennd1c	mRNA	134.3	78.88	-0.767695	0.000343	0.00118115
66449	Pam16	mRNA	309.09	181.6	-0.767232	3.74e-07	2.02e-06
378702	Serf2	mRNA	2398.35	1409.54	-0.766818	8.71e-22	1.8e-20
20655	Sod1	mRNA	13852.9	8142.23	-0.766691	1.8e-30	6.43e-29
72654	Ccdc12	mRNA	524.72	308.52	-0.766185	8.08e-09	5.35e-08
12317	Calr	mRNA	18098	10642.8	-0.765953	5.72e-20	1.03e-18
68559	Pdrg1	mRNA	323.03	189.99	-0.76576	2.91e-07	1.59e-06
52469	Coa3	mRNA	672.61	395.61	-0.765702	9.93e-12	8.88e-11
64655	Mrps22	mRNA	556.15	327.2	-0.765304	2.23e-10	1.75e-09
100038948	Mup9	mRNA	19639.7	11555.1	-0.765246	2.33e-11	2.01e-10
20887	Sult1a1	mRNA	6751.33	3973.06	-0.764921	3.71e-12	3.48e-11
66414	Ndufa12	mRNA	1163.41	684.72	-0.764781	1.6e-11	1.41e-10
56530	Cnpy2	mRNA	1331.25	783.67	-0.764467	1.5e-14	1.76e-13
22278	Usf1	mRNA	567.8	334.28	-0.764304	1.72e-07	9.7e-07
69961	Rpp25l	mRNA	275.3	162.11	-0.763975	2.76e-05	0.000115
94061	Mrpl1	mRNA	740.28	436.17	-0.763183	8.67e-13	8.66e-12
74319	Mettl23	mRNA	266.45	156.99	-0.763132	1.16e-06	5.91e-06
71746	Rgl3	mRNA	527.95	311.13	-0.762868	2.8e-09	1.95e-08
17921	Myo7a	mRNA	389.28	229.42	-0.762818	4.07e-07	2.19e-06
18770	Pklr	mRNA	3873.78	2283.49	-0.762504	0.0190746	0.0450503
66845	Mrpl33	mRNA	521.93	307.72	-0.762255	2.82e-08	1.75e-07
12859	Cox5b	mRNA	3431.88	2023.46	-0.762172	7.57e-17	1.07e-15
15450	Lipc	mRNA	2595.61	1530.69	-0.761896	1.51e-17	2.26e-16
69156	Comtd1	mRNA	122.42	72.2	-0.761659	0.000444	0.00149648
106504	Stk38	mRNA	1240.79	732	-0.761352	1.72e-14	2.01e-13
212627	Prpsap2	mRNA	289.73	170.93	-0.761291	2.27e-07	1.26e-06
238037	Wdcp	mRNA	181.5	107.09	-0.761153	2.55e-05	0.000107
66177	Ubl5	mRNA	940.24	554.79	-0.761093	5.88e-13	5.96e-12
50754	Fbxw7	mRNA	224.62	132.54	-0.761008	3.84e-06	1.82e-05
17766	Nudt1	mRNA	331.04	195.35	-0.760978	5.65e-08	3.39e-07
71302	Arhgap26	mRNA	380.23	224.43	-0.760627	1.18e-05	5.21e-05
14373	G0s2	mRNA	1571.92	928.13	-0.760135	7.21e-08	4.25e-07
268566	Gphn	mRNA	1387.01	819.26	-0.759596	2e-16	2.75e-15
67789	Dalrd3	mRNA	715.33	422.73	-0.758877	2.92e-13	3.07e-12
19724	Rfx1	mRNA	221.09	130.68	-0.758595	6.39e-06	2.94e-05
59002	Wrap73	mRNA	142.77	84.45	-0.757502	0.000485	0.00161947
18034	Nfkb2	mRNA	467.32	276.52	-0.75704	4.77e-08	2.89e-07
55979	Agpat1	mRNA	137.57	81.41	-0.756877	0.00031	0.00107605
69707	Iqcg	mRNA	161.08	95.33	-0.756825	3.57e-05	0.000146
97884	B3galnt2	mRNA	327.18	193.66	-0.756524	1.91e-06	9.44e-06
73694	Ndufaf7	mRNA	395.2	233.96	-0.75633	1.46e-08	9.35e-08
15483	Hsd11b1	mRNA	10255.9	6073.69	-0.755804	2.07e-23	4.85e-22
72667	Zfp444	mRNA	283.12	167.72	-0.755353	2.19e-06	1.07e-05
14184	Fgfr3	mRNA	745.48	441.67	-0.755205	1.57e-07	8.88e-07
100434	Slc44a1	mRNA	1169.07	693.22	-0.753973	3.93e-09	2.69e-08
19240	Tmsb10	mRNA	230.72	136.82	-0.753896	0.00102149	0.00320255
212153	Ccdc191	mRNA	106.73	63.29	-0.753838	0.0023801	0.00697505
65102	Nif3l1	mRNA	261.93	155.34	-0.753782	1.3e-06	6.56e-06
230161	Acnat1	mRNA	2399.64	1423.19	-0.753688	1.77e-14	2.07e-13
320162	Cep95	mRNA	134.36	79.69	-0.753645	0.000271	0.000949
85031	Pla1a	mRNA	995.7	590.63	-0.753458	2.57e-10	2.01e-09
108098	Med21	mRNA	395.08	234.39	-0.75325	1.39e-07	7.92e-07
68836	Mrpl52	mRNA	479.08	284.55	-0.751615	7.88e-10	5.85e-09
54197	Rnf5	mRNA	1190	706.86	-0.751467	6.46e-12	5.91e-11
12798	Cnn2	mRNA	107.93	64.11	-0.75146	0.00215502	0.00636748
80904	Dtx3	mRNA	175.22	104.1	-0.751149	0.000147	0.00054
208777	Sned1	mRNA	447.57	266.02	-0.750617	9.81e-09	6.45e-08
71562	Afmid	mRNA	3080.37	1831.5	-0.75008	8.47e-19	1.4e-17
66128	Mrps36	mRNA	236.13	140.55	-0.748539	2.95e-06	1.42e-05
69051	Pycr2	mRNA	101.9	60.65	-0.748501	0.00184484	0.00551599
70564	Prxl2a	mRNA	1927.31	1147.98	-0.747488	1.09e-10	8.84e-10
19286	Pts	mRNA	606.79	361.43	-0.747485	6.73e-11	5.59e-10
69752	Zfp511	mRNA	164.41	97.93	-0.747428	6.89e-05	0.000269
107047	Psmg2	mRNA	292.06	174.02	-0.746993	3.02e-06	1.45e-05
192231	Hexim1	mRNA	739.72	440.78	-0.746911	7.41e-10	5.52e-09
213649	Arhgef19	mRNA	1414.05	842.69	-0.746758	8.1e-07	4.2e-06
69163	Mrpl44	mRNA	509.99	303.93	-0.746728	4.01e-10	3.07e-09
64295	Tmub1	mRNA	87.37	52.07	-0.746607	0.00323437	0.00918866
20024	Sub1	mRNA	1336.08	796.58	-0.746108	6.44e-17	9.22e-16
12684	Cideb	mRNA	3094.26	1845.12	-0.745883	4.17e-16	5.56e-15
68303	Fam114a1	mRNA	578.96	345.36	-0.745365	1.71e-09	1.22e-08
23954	Nek3	mRNA	66.89	39.9	-0.745336	0.010786	0.0272201
231871	Daglb	mRNA	406.69	242.64	-0.745132	6.13e-09	4.12e-08
170756	Slc8b1	mRNA	1659.72	990.4	-0.744855	7.18e-14	7.94e-13
110826	Etfb	mRNA	7164.86	4275.81	-0.74474	1.14e-11	1.01e-10
216871	Gltpd2	mRNA	829.09	494.8	-0.744677	7.47e-12	6.78e-11
70984	4931406C07Rik	mRNA	5028.85	3001.61	-0.744493	3.27e-11	2.8e-10
243867	Fbxo46	mRNA	83.65	49.93	-0.744355	0.00633732	0.0169043
18082	Nipsnap1	mRNA	5448.82	3252.69	-0.744308	1.25e-25	3.37e-24
70081	Zfp995	mRNA	74.78	44.65	-0.744103	0.00842999	0.0218555
15951	Ifi204	mRNA	280.59	167.58	-0.743597	8.2e-05	0.000316
15170	Ptpn6	mRNA	379.65	226.75	-0.743539	1.9e-07	1.06e-06
434204	Whamm	mRNA	1595.53	953.67	-0.742484	1.74e-08	1.11e-07
13121	Cyp51	mRNA	4188.08	2504.45	-0.741791	3.96e-15	4.87e-14
68463	Mrpl14	mRNA	775.55	464	-0.741109	1.25e-12	1.23e-11
72027	Slc39a4	mRNA	1189.26	711.55	-0.741029	1.3e-10	1.05e-09
218103	Slc17a2	mRNA	3360.55	2011.93	-0.740118	1.38e-09	1e-08
76299	Erp44	mRNA	2018.28	1208.43	-0.739993	2.33e-11	2.02e-10
66431	Oxld1	mRNA	141.44	84.73	-0.739267	0.000234	0.000831
21366	Slc6a6	mRNA	2279.21	1365.8	-0.738786	1.68e-19	2.93e-18
66039	Tmem254a	mRNA	153.32	91.89	-0.738665	0.000149	0.000549
109264	Me3	mRNA	184.16	110.36	-0.738663	3.73e-05	0.000153
16006	Igfbp1	mRNA	9746.04	5842.89	-0.738134	3.6e-06	1.72e-05
107869	Cth	mRNA	13166.1	7893.78	-0.73804	1.41e-11	1.25e-10
18004	Nek1	mRNA	284.99	170.88	-0.737896	3.54e-06	1.69e-05
66208	Nenf	mRNA	222.15	133.21	-0.737801	8.17e-06	3.71e-05
54326	Elovl2	mRNA	10098.6	6058.69	-0.737084	5.91e-10	4.44e-09
66407	Mrps15	mRNA	406.44	243.96	-0.736398	4.69e-08	2.84e-07
22697	Zscan21	mRNA	303.4	182.21	-0.735642	5.49e-05	0.000218
72650	2810006K23Rik	mRNA	145.89	87.64	-0.73534	0.00022	0.000784
23992	Prkra	mRNA	295.21	177.35	-0.735154	3.69e-06	1.75e-05
16323	Inhba	mRNA	368.19	221.2	-0.735082	0.00339448	0.00959075
415115	Neurl2	mRNA	69.93	42.03	-0.734479	0.00899036	0.0231409
56541	Habp4	mRNA	1726.26	1037.7	-0.734264	1.05e-18	1.71e-17
69574	Cmbl	mRNA	3563.4	2142.33	-0.734076	6.86e-18	1.05e-16
13864	Nr2f6	mRNA	1801.51	1083.14	-0.733987	3.49e-14	3.98e-13
56318	Acpp	mRNA	204.1	122.74	-0.733659	5.64e-05	0.000224
67510	Tvp23b	mRNA	507.7	305.34	-0.733563	1.29e-08	8.35e-08
230676	Szt2	mRNA	477.52	287.23	-0.733326	2.36e-09	1.66e-08
226541	Klhl20	mRNA	175.49	105.58	-0.733079	0.00139615	0.00426818
14600	Ghr	mRNA	8685.81	5226.46	-0.732825	5.5e-15	6.7e-14
20499	Slc12a7	mRNA	2463.44	1482.81	-0.732338	2.92e-19	5e-18
103220	Ttc41	mRNA	127.22	76.6	-0.732001	0.000856	0.00272399
21401	Tcea3	mRNA	1383.72	833.54	-0.731218	4.04e-11	3.42e-10
56364	Zmym3	mRNA	316.58	190.72	-0.731061	2.66e-06	1.29e-05
69745	Pold4	mRNA	314.52	189.52	-0.730796	2.69e-06	1.3e-05
97998	Deptor	mRNA	2422.5	1460.21	-0.73032	1.23e-15	1.59e-14
68222	Fam166a	mRNA	95.98	57.86	-0.730106	0.00368267	0.0103451
214424	Parp16	mRNA	469.48	283.31	-0.728715	1.34e-09	9.72e-09
17684	Cited2	mRNA	1410.46	851.36	-0.72832	6.55e-05	0.000257
69666	Psmg4	mRNA	135.49	81.83	-0.727492	0.000743	0.00239882
66659	Acp6	mRNA	697.22	421.11	-0.72741	1.4e-10	1.12e-09
68260	Trmt12	mRNA	88.52	53.48	-0.726951	0.00508368	0.0138507
22678	Zfp2	mRNA	94.14	56.88	-0.72688	0.00172996	0.00519461
217737	Ahsa1	mRNA	1835.34	1109.13	-0.726626	1.99e-16	2.73e-15
75415	Arhgap12	mRNA	511.34	309.1	-0.726207	5.97e-08	3.57e-07
22272	Uqcrq	mRNA	4532.79	2740.16	-0.726141	2.94e-21	5.79e-20
216177	AU041133	mRNA	71.07	42.96	-0.726026	0.00666358	0.0177047
218885	Oxnad1	mRNA	450.4	272.31	-0.725957	3.29e-08	2.04e-07
11492	Adam19	mRNA	84.77	51.25	-0.725813	0.0087313	0.0225401
100039257	Tmem254b	mRNA	3593.02	2172.61	-0.725767	1.88e-10	1.49e-09
76467	Msrb2	mRNA	232.98	140.9	-0.725553	1.58e-05	6.86e-05
70153	2210016F16Rik	mRNA	685.06	414.3	-0.72555	2.69e-10	2.1e-09
102635315	Gm32687	mRNA	136.92	82.82	-0.725402	0.00322252	0.00916833
103149	Upb1	mRNA	5377.3	3252.95	-0.725133	8.33e-13	8.34e-12
67880	Dcxr	mRNA	1549.93	937.97	-0.724599	1.98e-16	2.72e-15
103268	Cep57l1	mRNA	108.22	65.49	-0.724549	0.00136978	0.00419195
12212	Chic1	mRNA	164.84	99.76	-0.724522	0.00323885	0.00919989
79059	Nme3	mRNA	162.6	98.42	-0.724228	0.000101	0.000384
56812	Dnajb2	mRNA	858.02	519.45	-0.724029	9.39e-10	6.91e-09
67664	Rnf125	mRNA	10671.3	6460.69	-0.723974	3.2e-14	3.66e-13
68197	Ndufc2	mRNA	1937.38	1173.1	-0.723787	2.76e-15	3.45e-14
66646	Rpe	mRNA	745.73	451.79	-0.723003	1.01e-07	5.81e-07
68401	G6pc3	mRNA	125.77	76.2	-0.722842	0.000635	0.0020697
66994	Cep19	mRNA	77.42	46.92	-0.72267	0.00872925	0.0225381
67681	Mrpl18	mRNA	1682.38	1019.55	-0.722576	5.88e-13	5.96e-12
68023	Pdf	mRNA	541.41	328.16	-0.722316	1.11e-09	8.09e-09
19727	Rfxank	mRNA	526.7	319.3	-0.722072	1.09e-07	6.28e-07
668225	Fignl2	mRNA	203.51	123.37	-0.722068	2.51e-05	0.000106
12986	Csf3r	mRNA	247.04	149.79	-0.72184	0.000531	0.00175785
52064	Coq5	mRNA	549.82	333.37	-0.721828	1.62e-08	1.03e-07
71238	Sdhaf3	mRNA	129.81	78.74	-0.721223	0.000363	0.00124361
246229	Bivm	mRNA	245.56	149	-0.72076	4.75e-06	2.22e-05
56792	Stap1	mRNA	67.01	40.67	-0.720544	0.0140792	0.0345042
66593	Diablo	mRNA	428.74	260.24	-0.720287	2.27e-07	1.26e-06
18971	Pold1	mRNA	140.96	85.57	-0.720075	0.000307	0.00106675
74239	Iqce	mRNA	132.79	80.64	-0.719689	0.000517	0.00171787
12866	Cox7a2	mRNA	2584.69	1569.5	-0.719684	1.25e-12	1.23e-11
68198	Ndufb2	mRNA	891.9	541.61	-0.719618	2.92e-10	2.27e-09
28295	Gatd3a	mRNA	1610.81	978.85	-0.718629	1.16e-16	1.63e-15
66144	Atp6v1f	mRNA	896.46	545.11	-0.717699	9.28e-12	8.33e-11
74137	Nuak2	mRNA	214.97	130.74	-0.717468	2.9e-05	0.00012
268782	Agxt2	mRNA	3655.62	2223.58	-0.717232	3.84e-23	8.8e-22
16582	Kifc3	mRNA	489.28	297.69	-0.716812	1.57e-07	8.88e-07
109754	Cyb5r3	mRNA	8969.96	5460.5	-0.716068	6.14e-14	6.83e-13
68126	Fahd2a	mRNA	254.46	154.93	-0.715859	3.33e-06	1.59e-05
94254	Rcc1l	mRNA	441.26	268.8	-0.715124	1.72e-08	1.09e-07
66552	Sppl2a	mRNA	4015.57	2447.11	-0.714528	3.74e-18	5.87e-17
76947	Ndufaf6	mRNA	279.45	170.32	-0.714343	1.65e-06	8.2e-06
214895	Lman2l	mRNA	324.4	197.74	-0.714168	3.29e-07	1.79e-06
320951	Pisd	mRNA	2021.71	1232.38	-0.714131	7.9e-18	1.2e-16
53881	Slc5a3	mRNA	132.06	80.5	-0.714016	0.000469	0.00157247
18406	Orm2	mRNA	1127.59	687.51	-0.713782	7.8e-06	3.55e-05
83485	Ngrn	mRNA	260.87	159.12	-0.713214	3.59e-06	1.71e-05
210004	B3gntl1	mRNA	59.11	36.06	-0.71297	0.0178154	0.042469
218850	Tasor	mRNA	660.3	403.03	-0.712241	2.34e-06	1.14e-05
66812	Ppcdc	mRNA	641.38	391.51	-0.712137	8.44e-10	6.24e-09
69024	Snx15	mRNA	219.61	134.1	-0.711655	4.06e-05	0.000165
54683	Prdx5	mRNA	5195.83	3173.49	-0.711285	3.49e-23	8.08e-22
19123	Proc	mRNA	8427.14	5147.18	-0.711262	2.13e-17	3.14e-16
26451	Rpl27a	mRNA	5577.3	3406.71	-0.711186	1.7e-15	2.18e-14
20544	Slc9a1	mRNA	226.86	138.57	-0.71114	2.97e-05	0.000123
245404	Dcaf12l1	mRNA	108.55	66.31	-0.711134	0.0138455	0.0340096
78586	Srbd1	mRNA	385.85	235.79	-0.710532	4.31e-08	2.62e-07
100041273	Ndufb4c	mRNA	457.08	279.33	-0.710487	0.000356	0.00122283
227545	Proser2	mRNA	297.88	182.07	-0.710243	2.05e-05	8.75e-05
105180375	Tmem265	mRNA	86.98	53.17	-0.710185	0.00581303	0.0156437
12263	C2	mRNA	3025.85	1850.09	-0.70974	8.22e-19	1.37e-17
66060	Cystm1	mRNA	160.38	98.06	-0.709737	0.00148665	0.00452444
353502	Hcfc1r1	mRNA	530	324.07	-0.709671	4.2e-08	2.56e-07
212980	Slc45a3	mRNA	921.14	563.31	-0.709483	1.26e-06	6.38e-06
327655	Ppip5k1	mRNA	128.36	78.5	-0.709368	0.000418	0.00141569
20688	Sp4	mRNA	181.97	111.3	-0.709303	0.000118	0.000443
23873	Faim	mRNA	229.57	140.44	-0.709031	7.05e-06	3.23e-05
66171	Pgls	mRNA	638.28	390.48	-0.708915	1.56e-09	1.12e-08
52856	Mtg2	mRNA	279.85	171.28	-0.708263	2.08e-06	1.02e-05
237320	Aldh8a1	mRNA	6230.09	3813.73	-0.708052	5.71e-14	6.38e-13
69009	Thap7	mRNA	194.99	119.37	-0.708006	0.000216	0.000771
66836	Tmem223	mRNA	333.3	204.07	-0.707717	1.71e-06	8.5e-06
23922	Jtb	mRNA	890.31	545.14	-0.707671	1.69e-10	1.35e-09
69478	2300009A05Rik	mRNA	158.17	96.88	-0.707235	0.00039	0.00132806
545366	Cfhr2	mRNA	14763.4	9043.61	-0.707052	2.35e-18	3.75e-17
226098	Hectd2	mRNA	2032.81	1245.62	-0.706612	4.59e-05	0.000185
76809	Bri3bp	mRNA	685.55	420.17	-0.706301	7.75e-09	5.16e-08
382010	Cep44	mRNA	193.01	118.31	-0.706114	0.000109	0.000411
232536	Mrps35	mRNA	449.9	275.98	-0.705058	4.72e-07	2.52e-06
76987	Hdhd2	mRNA	561.1	344.2	-0.704984	7.77e-09	5.17e-08
18081	Ninj1	mRNA	2116.19	1298.23	-0.704922	4.12e-16	5.5e-15
19301	Pxmp2	mRNA	2167.29	1330.18	-0.704273	5.53e-19	9.33e-18
192193	Edem1	mRNA	3705.66	2276.08	-0.703178	3.01e-13	3.16e-12
67680	Sdhb	mRNA	3393.32	2084.29	-0.703144	2.8e-14	3.21e-13
69757	Leng1	mRNA	255.53	156.97	-0.702948	4.04e-05	0.000164
29815	Bcar3	mRNA	1113.45	684.05	-0.702869	1.25e-10	1.01e-09
67212	Mrpl55	mRNA	395.76	243.18	-0.702588	4.23e-07	2.27e-06
232970	Phldb3	mRNA	215.44	132.41	-0.702211	1.4e-05	6.11e-05
69713	Pin4	mRNA	259.29	159.45	-0.701451	5.34e-06	2.49e-05
66671	Ccnh	mRNA	384.57	236.6	-0.700784	7.18e-08	4.24e-07
66477	Atp5md	mRNA	1739.7	1070.4	-0.700689	1.77e-12	1.71e-11
66114	Dnajc30	mRNA	371.83	228.81	-0.700518	6.03e-07	3.17e-06
240832	Tor1aip2	mRNA	5098.92	3137.73	-0.700471	1.17e-22	2.59e-21
56373	Cpb2	mRNA	7265.84	4472.06	-0.700192	9.39e-22	1.93e-20
76967	2700049A03Rik	mRNA	83.31	51.29	-0.700019	0.00521618	0.0141831
75894	Adal	mRNA	507.17	312.21	-0.699963	2.71e-09	1.89e-08
213956	Fam83f	mRNA	135.74	83.58	-0.699686	0.00155781	0.00472565
72083	Mzt2	mRNA	337.34	207.76	-0.699297	1.25e-06	6.31e-06
14411	Slc6a12	mRNA	1514.1	932.7	-0.698971	1.57e-11	1.38e-10
70420	Arpin	mRNA	143.19	88.21	-0.6989	0.000625	0.00204168
75387	Sirt4	mRNA	180.84	111.41	-0.698785	8.24e-05	0.000317
102791	Tcta	mRNA	266.8	164.41	-0.698476	2.33e-06	1.13e-05
12867	Cox7c	mRNA	4904.62	3023.06	-0.698133	2.61e-14	3e-13
232910	Ap2s1	mRNA	899.83	554.79	-0.697715	5.89e-12	5.42e-11
66066	Gng11	mRNA	96.41	59.47	-0.697171	0.00496338	0.0135662
228410	Cstf3	mRNA	353.49	218.07	-0.696861	1.17e-06	5.94e-06
66383	Iscu	mRNA	2050.05	1264.95	-0.696581	1.08e-13	1.17e-12
68043	Eef1akmt1	mRNA	109.72	67.7	-0.696565	0.00197026	0.00586303
72075	Ogfr	mRNA	1619.94	1000.01	-0.695924	7.37e-17	1.05e-15
22670	Trim26	mRNA	1208.2	745.86	-0.695878	2.52e-14	2.89e-13
20422	Sem1	mRNA	923.22	570.08	-0.695506	8.69e-11	7.13e-10
66112	Marc1	mRNA	8471.87	5231.46	-0.695467	6.31e-25	1.62e-23
19252	Dusp1	mRNA	5570.22	3439.95	-0.695348	9.17e-06	4.13e-05
52609	Cbx7	mRNA	160.72	99.26	-0.695245	0.0158787	0.0383891
328967	Arhgef37	mRNA	378.63	233.88	-0.694994	4.53e-06	2.13e-05
208638	Slc25a38	mRNA	818.53	505.64	-0.694921	2.96e-08	1.84e-07
56357	Ivd	mRNA	4431.26	2739.23	-0.693947	3.88e-18	6.08e-17
16337	Insr	mRNA	2327.51	1438.78	-0.693938	7.88e-14	8.69e-13
106529	Tecr	mRNA	3084.06	1906.71	-0.693747	1.92e-15	2.45e-14
226251	Ablim1	mRNA	912.28	564.05	-0.693656	3.13e-09	2.17e-08
100036521	Umad1	mRNA	344.81	213.22	-0.693483	1.25e-06	6.33e-06
98845	Eps8l2	mRNA	2708.06	1674.95	-0.693143	2.18e-12	2.09e-11
16068	Il18bp	mRNA	232.91	144.16	-0.692173	4.69e-05	0.000188
68364	0610030E20Rik	mRNA	628.12	388.8	-0.692012	4.07e-10	3.12e-09
69606	Mtfmt	mRNA	195.24	120.88	-0.691635	9.3e-05	0.000355
66939	Aagab	mRNA	556.55	344.61	-0.691535	4.03e-08	2.46e-07
55934	Rp9	mRNA	738.21	457.15	-0.691359	1.44e-09	1.04e-08
68133	Gcsh	mRNA	2209.91	1368.57	-0.691316	6.31e-17	9.06e-16
11816	Apoe	mRNA	342268	211983	-0.691182	3.62e-12	3.4e-11
67184	Ndufa13	mRNA	2851.71	1766.97	-0.690549	8.47e-11	6.96e-10
216846	Cntrob	mRNA	174.44	108.11	-0.69023	0.000125	0.000467
68055	Dmac2l	mRNA	154.12	95.53	-0.690094	0.000512	0.00170347
17175	Masp2	mRNA	4034.64	2502.79	-0.688903	5.1e-22	1.07e-20
18146	Npdc1	mRNA	72.84	45.19	-0.688691	0.0181741	0.0431776
232078	Thnsl2	mRNA	1298.2	805.54	-0.688487	6.24e-12	5.72e-11
11757	Prdx3	mRNA	3000.75	1862.26	-0.688271	1.97e-11	1.71e-10
74098	Czib	mRNA	405.85	251.95	-0.687796	3.41e-07	1.85e-06
28146	Serp1	mRNA	6463.74	4013	-0.687688	2.35e-14	2.71e-13
595136	Ndufs5	mRNA	1326.02	823.43	-0.687382	4.09e-13	4.22e-12
67106	Zbtb8os	mRNA	661.87	411.02	-0.687339	1.31e-08	8.42e-08
60344	Fign	mRNA	115.36	71.65	-0.687193	0.00170663	0.00512894
53322	Nucb2	mRNA	122.74	76.23	-0.687151	0.00266951	0.00773153
20723	Serpinb9	mRNA	292.48	181.66	-0.687096	2.37e-06	1.16e-05
[truncated: 5,519 more rows]
