# Supplementary material for: MAFF alleviates hepatic ischemia–reperfusion injury by regulating the CLCF1/STAT3 signaling pathway
Source: Cell Mol Biol Lett. 2025 Apr 1;30:39. doi: 10.1186/s11658-025-00721-x (PMC11963299; doi:10.1186/s11658-025-00721-x)
Supplement: Supplementary file 12 — Additional File 12. [file 11658_2025_721_MOESM12_ESM.xlsx]

## Sheet: Sheet1
MRGs
ARID5B
CLCF1
CREM
CXCL8
DUSP5
EPHA2
FOXP1
GDF15
LDLR
MCL1
NAV2
NR4A3
PHLDA1
PPPLRL15A
SLC20A1
TGFBI
TNFAIP3
TNFRSF12A
TSC22D1
