# Supplementary material for: MAFF alleviates hepatic ischemia–reperfusion injury by regulating the CLCF1/STAT3 signaling pathway
Source: Cell Mol Biol Lett. 2025 Apr 1;30:39. doi: 10.1186/s11658-025-00721-x (PMC11963299; doi:10.1186/s11658-025-00721-x)
Supplement: Supplementary file 13 — Additional File 13. [file 11658_2025_721_MOESM13_ESM.xlsx]

## Sheet: Sheet1
Common	Ip_unique_proteins	igG_unique_proteins
GeneName	GeneName	GeneName
Fga	Ahctf1	Atp6v0a1
Hnrnpa3	Ndufa4	Ahcy
Acad11	Slc2a2	Glul
Maob	Nomo1	Ap2b1
Bhmt	Ktn1	Hibch
Agxt2	Tm9sf1	St13
Fn1	Thrap3	Upf1
Hsd11b1	Crnkl1	Acta2
Acsl1	Ccdc47	Atp6v1a
Krt6a	Kdelr2	Pkp1
Krt75	Cyp3a11	Poc1b
Abcd3	Zdhhc17	Insrr
NA	Acsl6	Acox1
Des	Acsl5	Gpd2
Krt76	Atp1b1	Pex14
Krt7	Slc25a10	Flot2
Krt79	Eci1	Trim14
Krt1	Preb	Kif5c
Krt2	Bud13	Plec
Krt77	Sec16b	Helq
Sdhb	Cox4i1	Atp6v0c
Glud1	Cyp2d11	Gcn1
Acadvl	Mug1	Lyz1
Apob	Mug2	Chchd3
Scp2	Snrnp40	Coq8a
Cyp2d26	Ddx27	Hnrnpl
Cyp1a2	Sfxn2	Ephx2
Cyp2d9	Tgoln1	Hibadh
Cyp2d10	Eif2ak3	Bckdhb
Eif4a2	Pacs2	Matr3
Stoml2	Psmd2	Dock10
Cyp2b9	Ahsg	Ilf2
Aldh5a1	Amdhd1	Prkar1a
Vdac2	Slc39a14	Hal
Actr2	Calhm2	Suox
Gapdhs	Irgm1	Pcca
Mccc2	Acaa1b	Cs
Hnrnph2	Itih3	Gpt2
Mttp	Gnb4	Atp6v0d1
Aldh1l1	Ppil4	Eppk1
Aadac	Mrpl37	Atp8a1
Prpf8	Rpsa	Aldh3a1
Slc39a7	Soat2	Dmgdh
Sucla2	Ambp	Acox2
Atp5f1b	Aqr	Tubb3
Rpn2	Txndc5	Hip1r
Ces3a	Mbl2	mt-Co3
Lman1	Bach1	Hgsnat
Mat1a	Mia2	Glyctk
Shmt2	Ndufb10	Atp6v1b2
Rpl15	Pgrmc1	Agmat
Sdha	Rpl18a	Lonp2
Serpinc1	Dhrs1	Stom
Ddx3x	Sec13
Ddx5	Hnrnpf
Dlat	C5
A2m	Pnpt1
Col1a2	Sult1a1
Samm50	Dpy19l1
Gfm2	Gsdma
Hsd17b10	Kmo
Hbb-y	Itih4
Ndufs1	Slc22a18
Pon1	Mtnd5
Mtco1	Myo6
Aldh1a1	Ighg1
Vwa8	H4c1
Cp	Dnajc3
Mvp	Lcat
Aass	Tubb2b
Hba	Tubb4b
Rpl13	Rmdn3
Egfr	Herpud1
Uqcrc2	Canx
Hnrnpm	Fam126a
C3	Nsrp1
Hsp90b1	Dus2
Surf4	Syvn1
Dsp	Hsd17b2
Flot1	Slc4a4
Slc27a2	Hnrnpc
Acadm	Dhcr24
Hadhb	Colgalt1
Atad3	Man2a1
Vdac1	Slc25a21
Echs1	Rack1
C4b	Cux1
Tufm	Pzp
Ap2m1	Ctsz
P4hb	Decr2
Cpt1a	Nono
Arg1	Pon2
Chdh	Rps9
Cyp4a14	C2cd2
Uqcrc1	Riox1
Lonp1	Rps16
Hnrnpul2	Hsd17b12
Etfb	Cyp4f14
Myh9	Tpp1
Ces1d	Abcb11
Mtnd4	Wrnip1
Pccb	Pklr
Jup	Eno1
Akr1c6	Bsg
Bckdha	Rpl7a
Aldh9a1	Hmgcl
Dbt	Fam126b
Cat	Cyp4a10
Bdh1	Rps11
Sec31a	St3gal5
Aldh7a1	Rps3
Gls2	Slc16a2
Aldh6a1	Hspa13
Mtarc2	Rpl11
Hadha	Hnrnpa0
Atp5po	Anxa2
Ftcd	Itgb1
Mtco2	Aldh3a2
Anxa7	Man2b1
Acaa2	Sfxn1
Krt5	Mogs
Vim	Pde1a
Krt8	Rpl13a
Hspd1	Mpc2
Mtch2	Cyp2c40
Krt14	B4galnt1
Krt10	Srpra
Krt18	Rps14
Krt42	Serpina3k
Krt16	Serpina3m
Abca6	Tst
Slc25a12	Pcbp1
Slc25a13	Vars1
Mccc1	Mbl1
Ddost	Hsp90ab1
Fus	Vcp
Immt	Hm13
Gys2	Hnrnpa1
Asgr1	Mtarc1
Phb1	NA
Tuba1b	Ces2a
Acsm1	Ces2e
Hyou1	Ube2j1
Lgals9	F2
Prdx1	Ggcx
Fmo1	Cept1
Hnrnpab	Scamp3
Etfa	Hp
Actn1	Abcg2
Rpl8	Myo3b
Cpox	Tf
Dhx9	Nucb1
Ivd	Nop56
Slc25a1	Vnn3
Acsf2	Rab5c
Fmo5	Ces1c
Cyp2c23	Ppib
Sardh	Sigmar1
Gapdh	Atp5f1d
Dlst	Sptbn1
Ugt1a1	Ctsl
Ugt2b17	Vcan
Pdha1	Sec22b
Tgm1	Nes
Prodh	Lrrc59
Pdhx	Hsd17b11
Trap1	Mthfd1
Hsd17b4	Hsd17b13
Slc25a11	Rpl7
Cps1	Cyp3a25
Alb	Slc25a42
Rdh7	Ero1a
Aldh4a1	Ero1b
Lrpprc	Iqgap2
Cyp27a1	Slc16a1
Rbmx	Iqgap1
Ighg2b	Mafk
Pigr	Mgat1
Abat	Copa
Ebp	Slc35b2
Rpl6	Xab2
Dld	Eftud2
Rpl18	Cfb
Por	Eef1g
Sfpq	Sar1b
Atp5pb	Pon3
Gcdh	Plg
Aldh1b1	Gstp1
Aldh2	Rnpepl1
Acads	NA
Fgb	Ces1e
Uso1	Ces1
Rpn1	Ces1f
Heph	Rpl10l
Suclg2	Nfe2l2
Ddx1	Itga3
Ogdh	Mafg
Ubc	Arl1
Cyp2c50	Fgl1
Cyp2c37	Lmna
Cyp2c29	Tkfc
Cyp2c54	Sptan1
Ap2a2	Atp2a2
Phb2	Mad1l1
Otc	Slc22a27
Ptbp2	Glyat
Uox	Sdf2l1
C1qb	Tmem205
Ilf3	Vmp1
Cyp2e1	Alk
Slc25a15	Sec23a
Atp1a1	C1rl
Apoe	Lclat1
Atp5f1a	Ndufa13
Idh2	Sec16a
Stt3a	Pdia5
Aco2	Ghitm
Ndufs2	Cyb5r3
Hnrnpu	Pfdn5
Rpl4	Fech
Hmgcs2	Ttc7a
Decr1	Sclt1
Chia	Clu
Aifm1	Rpl3
Entpd5	Nufip2
Ehhadh	Kif7
Hspa8	Cml1
Hspa5	Yipf5
Atp5f1c	Pm20d1
Ndufv1	Prpf19
Fgg	Dhx40
Suclg1	Stx5
Cyp3a13	Nfe2l1
Sel1l	Tom1
Eef1a1	Tor1a
Slc27a5	Ddx21
Acat1	NA
Cltc	Slc35a3
Acadl	Spcs3
Slc25a5	Saa3
Slc25a20	Krt17
NA	Ncln
Hnrnpd	Usp7
Actb	Tmed10
Hnrnpdl	Cfi
Mgst1	Prxl2a
Ass1	Col18a1
Cyp2c55	Slco1b2
Gulo	Agpat3
Rps18	Proc
Cyp2a12	Ganab
Rrbp1	F10
Adh1	Rpl27a
Lactb	Mettl7b
Hspa9	Hrg
Hnrnpa2b1	Plod3
Cpt2	Atl3
Pc	Tuba4a
Anxa6	Gnmt
Hacl1	Sav1
	Efr3a
	Ndufs7
	Kng1
	Wee2
	Rpl24
	Man1a1
	Vtn
	Rps4x
	C1qbp
	Lmf2
	Col1a1
	Nat8f2
	Srprb
	Aldob
	Prdx4
	Rpl12
	NA
	Hnrnpk
	Cers2
	Sacs
	Ddx20
	Arf6
	Tm9sf2
	Snrnp200
	Erap1
	Fmo3
	Lman2
	Tmem214
	Rps3a
	Atp11c
	Hsd3b1
	Hsd3b3
	C8b
	Ugt1a6
	Ugt2a3
	Ugt1a9
	Trappc12
	Sec62
	Cdkl1
	Myo1b
	Plscr1
	Os9
	Plrg1
	Tbl2
	Snw1
	Tor1aip2
	Itih1
	Golga2
	Pcyox1
	Hagh
	Fh
	Sntb1
	Mtnd1
	Specc1l
	Aldh16a1
	Pi4ka
	Cpb2
	C8g
	Hpx
	Abcc6
	Xxylt1
	Nudt12
	Clptm1
	Ephx1
	Pabpc1
	Itih2
	Ndufs8
	Vdac3
	Ppp1r12a
	Sgpl1
	Bsn
	Rps8
	Abcb4
	Ndufs3
	Sil1
	Rab35
	Lrp1
	Cyp2f2
	Sec61a1
	Pdia4
	Retsat
	Uggt1
	Rab6b
	Tecr
	H2-K1
	Apoa4
	H2-Q10
	H2-D1
	Pgam5
	Golim4
	Lpcat3
	Cfh
	Pofut2
	Cdc42bpb
	H3-3a
	Hsd3b7
	Edem3
	Tor1b
	Cyp39a1
	Adk
	Tm9sf4
	Gc
	Eif4a3
	Akr1b7
	Herpud2
	Cdc40
	Tmem132e
	Iyd
	Cyb5a
	Tram1
	Ndufa9
	Slc25a22
	Rdh11
	Timm50
	Ndrg2
	Slc38a4
	Rps6
	Erp44
	Mesd
	Got2
	Rbsn
	Ssr4
	Selenbp1
	Letm1
	F9
	Rpl14
	NA
	Rpl28
	Cyp2j5
	Ctnna1
	C1qc
	Mcm3ap
	Sytl4
	Idh1
	Erlec1
	Stt3b
	Rplp0
	Tmem33
	Podn
	Emc1
	Hacd3
	Pdia3
	H6pd
	Vps45
	Alyref
	Tmx2
	Sdad1
	Tgm2
	Comt
	Ugt3a2
	Tmx1
	Hsd17b6
	Vapa
	Nipsnap1
	Spcs2
	Rer1
	Hspa1l
	Ssr3
	Fbxo11
	Poglut2
	Sp7
	Inmt
	Stim1
	Krt12
	Prdx2
	Abcc2
	Pros1
	Sec11a
	Dnajb11
	F7
	Cyp51a1
	Dhx15
	Calr
	Rps2
	Rab1A
	Slc25a3
	Rab11fip4
	Agmo
	Naga
	St3gal1
	Serpina1c
	Ndufa10
	Serpina1d
	Erlin2
	NA
	Sec63
	Hacd2
	Tmf1
	Tm9sf3
	Actc1
	Cyp2c70
	Rab10
	Maff
	Cyp2a4
	Cyp2a5
	Serping1
	Snd1
	Lmf1
	Sacm1l
	Smad6
	Asph
	Tapbp
	Hcfc1
	G6pc1
	Plch1
	Cpne8
	Gemin5
	Ndufab1
	Wdr37
	Kctd20
	Cep44
	Malrd1
	Uqcrfs1
	Osbpl8
	Dhcr7
	Vnn1
	Mgat2
	Pdia6
	Tmem30b
	Slc25a23
	Aldh8a1
	B4galt1
	Nmnat3
	Slc38a3
	Tmbim6
	Eef1d
	Sf3b1
	Col2a1
	Magt1
	Diras2
	Tmed2
	Abhd2
	Atp5pd
	Asgr2
	Serpina1f
	Mia3
